# Supplementary material for: Silencing Chitinase Genes Increases Susceptibility of Tetranychus cinnabarinus (Boisduval) to Scopoletin
Source: Biomed Res Int. 2017 Dec 31;2017:9579736. doi: 10.1155/2017/9579736 (PMC5804380; doi:10.1155/2017/9579736)
Supplement: Supplementary Materials — Table S1. The differentially expressed genes between scopoletin- and solvent-treated mites at 24 h after treatment in RNA-seq. Table S2. The differentially expressed genes between scopoletin- and solvent-treated mites at 48 h after treatment in RNA-seq. Table S3. Primers used for cloning, qPCR, and RNAi. Table S4. Sequences and relevant information for phylogenetic analysis of TcCHITs. Figure S1. Chemical structure of scopoletin (A) and diflubenzuron (DFB) (B). Figure S2. A picture of leaf-disc mediated dsRNA feeding. [file 9579736.f1.zip › Table S1.xlsx]

## Sheet:  24 h after treatment
The differentially expressed genes between scopoletin- and solvent-treated mites at 24 h after treatment in RNA-seq
GeneID	geneLength	CK	scopoletin	Log2 fold change	Up-Down-Regulation(D24/CK24)	Probability	Description
tetur03g01320	2341	3.69303	4.59373	0.314863	Up	0.327208	n/a:D-glucuronyl C5-epimerase
tetur04g09501	987	5.4234	4.87284	-0.154432	Down	0.201376	n/a:n/a
tetur30g01560	2642	12.7099	11.9549	-0.0883506	Down	0.179252	TuCCE-52-gli:Carboxyl/cholinesterase, similar to gliotactin
tetur28g00430	1634	14.1272	15.3874	0.123279	Up	0.242071	n/a:cytoplasmic dynein 1 light intermediate chain 1
tetur14g01030	2611	14.2479	15.86	0.154648	Up	0.292488	n/a:PREDICTED: similar to conserved hypothetical protein
tetur03g01520	2824	18.2133	18.5643	0.0275307	Up	0.0871391	-
tetur26g01300	4989	9.41814	9.03217	-0.0603703	Down	0.11934	n/a:PREDICTED: similar to Eukaryotic translation initiation factor 2-alpha kinase 4
tetur20g03120	1087	17.1646	19.889	0.212531	Up	0.393547	n/a:Transmembrane emp24 domain-containing protein 5 precursor
tetur13g00420	1466	12.0418	12.0732	0.00376303	Up	0.031684	n/a:beta-lactamase-like protein 2
tetur06g04550	1250	4.96858	5.80007	0.223239	Up	0.27847	n/a:Hypothetical protein
tetur47g00150	498	44.5108	46.1305	0.0515656	Up	0.146308	n/a:cytochrome P450
tetur26g02040	177	5.75229	6.98835	0.280815	Up	0.360119	n/a:Hypothetical protein
tetur03g03890	606	1.91214	0.564085	-1.7612	Down	0.557361	n/a:Hypothetical protein
tetur04g06310	1504	1.34681	1.11627	-0.270867	Down	0.167302	n/a:LOC496080 protein
tetur12g04510	642	2.21048	1.95355	-0.178268	Down	0.155255	n/a:zinc finger protein ZIC 3
tetur20g00340	1658	0.728169	0.976136	0.42281	Up	0.197339	n/a:Chitin binding protein, peritrophin-A
tetur25g00330	1116	29.3361	29.2776	-0.00288225	Down	0.0334927	n/a:transcriptional adapter 1
tetur34g00210	1098	0.0487663	0.01	-2.28589	Down	0.0962793	n/a:Hypothetical protein
tetur24g01330	1370	10.9034	14.1571	0.376751	Up	0.53472	n/a:Cysteine and glycine-rich protein 1
tetur11g01110	465	0.233086	0.242913	0.0595773	Up	0.0395969	n/a:PREDICTED: similar to limkain b1
tetur20g01410	381	27.9298	24.172	-0.208468	Down	0.416511	n/a:Hypothetical protein
tetur01g10350	447	15.3619	17.9505	0.224663	Up	0.399683	-
tetur25g01600	1396	0.393517	0.404452	0.0395407	Up	0.0377883	n/a:Hypothetical protein
tetur07g04510	1631	2.15629	2.00476	-0.105118	Down	0.104644	n/a:glutamate-gated chloride channel
tetur07g01460	1158	0.315887	0.086686	-1.86554	Down	0.241909	n/a:F-box domain, Skp2-like
tetur22g00930	1299	0.841032	0.872329	0.0527125	Up	0.0493185	n/a:Hypothetical protein
tetur11g00440	3139	3.43442	3.33102	-0.0441025	Down	0.0684387	n/a:Tetratricopeptide-like helical
tetur01g08380	2358	17.3302	17.1435	-0.0156266	Down	0.0659841	n/a:unnamed protein product
tetur05g05840	4901	5.7877	6.38903	0.142608	Up	0.202409	n/a:UPF2 regulator of nonsense transcripts homolog
tetur02g04060	1917	2.87552	3.21725	0.162005	Up	0.167916	n/a:DEAD/DEAH box DNA helicase
tetur05g05420	4139	29.6119	31.5052	0.0894129	Up	0.220238	n/a:Map4k4 protein
tetur22g02340	1274	31.619	35.1383	0.152253	Up	0.335573	n/a:transmembrane protein 20
tetur22g01380	579	2.3771	1.55727	-0.610178	Down	0.386054	n/a:Hypothetical protein
tetur12g02810	1047	86.3053	91.7521	0.088292	Up	0.242006	ovo:Zinc finger, C2H2 type
tetur02g10910	1488	14.5488	15.2729	0.0700739	Up	0.156353	n/a:Hypothetical protein
tetur19g01530	2142	50.5805	59.9441	0.245036	Up	0.501486	zf-C2H2:Zinc finger, C2H2 type
tetur12g04400	1281	22.9078	27.9093	0.284906	Up	0.5052	AACT3:Acetoacetyl-CoA thiolase 3
tetur01g15880	3954	0.215429	0.156832	-0.458	Down	0.101221	FSH-R:Leucine-rich repeats containing GPCR.
tetur16g00010	766	3.99256	3.75414	-0.0888297	Down	0.118629	n/a:Hypothetical protein
tetur32g01430	2847	8.29405	9.20633	0.15055	Up	0.244009	n/a:t-box transcription factor tbx20
tetur02g01240	2360	9.07942	10.3578	0.190052	Up	0.307474	n/a:Bicarbonate transporter, eukaryotic
tetur08g00140	1719	30.6257	34.1727	0.158104	Up	0.350882	n/a:elongation factor Tu
tetur24g02120	540	30.6692	41.6745	0.442374	Up	0.657645	n/a:papillary renal cell carcinoma
tetur17g02700	950	24.9512	27.4011	0.135122	Up	0.304825	-
tetur01g00680	1055	3.65501	5.22011	0.514205	Up	0.480266	n/a:Hypothetical protein
tetur09g01820	2337	2.45923	2.89565	0.235678	Up	0.21788	Homeobox:Homeobox domain
tetur05g07640	2019	23.5136	26.5647	0.176012	Up	0.368581	n/a:amidase
tetur32g01390	1999	4.45948	4.38037	-0.0258228	Down	0.0588463	n/a:T-box 20
tetur01g16510	527	1.48177	3.19003	1.10625	Up	0.577902	n/a:n/a
tetur16g02580	1191	0.285945	0.234467	-0.286352	Down	0.0846845	n/a:Hypothetical protein
tetur03g06430	2269	42.0273	40.0988	-0.067766	Down	0.187003	n/a:hypothetical protein LOC100273836
tetur06g04850	1909	94.2425	106.825	0.180799	Up	0.414863	n/a:solute carrier family 2, facilitated glucose transporter member 4
tetur03g08710	923	291.724	304.964	0.0640397	Up	0.18077	n/a:Hypothetical protein
tetur22g01660	561	1.61629	1.9067	0.238388	Up	0.179187	n/a:Hypothetical protein
tetur12g04440	1662	5.59918	6.64058	0.246093	Up	0.320102	n/a:CPD photolyase
tetur13g01820	2903	19.9319	19.9096	-0.00161139	Down	0.0305859	n/a:PREDICTED: ubiquitin specific peptidase 5
tetur14g02610	4291	8.35064	8.41493	0.0110645	Up	0.0435372	n/a:nidogen
tetur09g01610	1439	23.4969	26.1374	0.153642	Up	0.32204	n/a:GDP-mannose 4,6-dehydratase
tetur36g00370	1878	3.60926	5.3221	0.560293	Up	0.507138	n/a:transmembrane protein 145
tetur26g02430	845	27.8835	30.5371	0.131151	Up	0.293521	n/a:PREDICTED: similar to GA11028-PA
tetur07g01420	1146	6.75031	8.16788	0.275007	Up	0.378658	HLH:Helix-loop-helix DNA-binding domain
tetur04g07770	1415	5.25136	5.37178	0.0327091	Up	0.0662748	n/a:Glycosyltransferase, MGT
tetur10g01790	147	3.42975	1.07272	-1.67683	Down	0.665041	n/a:Hypothetical protein
tetur11g03420	528	13.5709	15.5603	0.197353	Up	0.358859	n/a:Hypothetical protein
tetur04g00350	1003	2.66589	3.42788	0.362699	Up	0.322427	n/a:Hypothetical protein
tetur26g02390	1387	7.25154	7.07691	-0.0351668	Down	0.0807118	n/a:PREDICTED: iron/zinc purple acid phosphatase-like protein-like
tetur504g00010	1059	7.51262	7.39298	-0.0231611	Down	0.0589755	n/a:Hypothetical protein
tetur10g00020	1473	2.70511	2.30715	-0.229575	Down	0.205801	n/a:PREDICTED: RNA
tetur10g02960	3295	11.3149	12.4198	0.134418	Up	0.241877	n/a:RPEL repeat
tetur02g10560	2910	3.30657	2.58544	-0.354923	Down	0.311253	AGO-1G:ortholog of Argonaute-1 (Drosophila melanogaster)
tetur11g02380	1307	1.00694	1.37972	0.454394	Up	0.244364	n/a:Secreted growth factor Wnt protein
tetur41g00250	1687	30.5561	30.52	-0.00170546	Down	0.0324914	n/a:transmembrane protein 33
tetur15g00530	282	13.1501	14.634	0.154251	Up	0.286416	n/a:Hypothetical protein
tetur31g01320	989	4.09372	4.92285	0.266081	Up	0.301757	n/a:GNS1/SUR4 membrane protein
tetur10g03470	2024	21.4688	23.2245	0.113403	Up	0.247432	n/a:PREDICTED: similar to KIAA0419
tetur248g00030	1084	0.287678	0.327869	0.188662	Up	0.0708934	n/a:conserved hypothetical protein
tetur18g00950	1507	30.6716	29.4542	-0.05843	Down	0.157968	n/a:PREDICTED: similar to Y4C6B.2a
tetur07g02930	3479	1.6147	1.50578	-0.10075	Down	0.0902396	n/a:PREDICTED: similar to oxidase/peroxidase
tetur04g02030	2781	12.3394	11.7757	-0.0674714	Down	0.144693	n/a:zinc finger MIZ domain-containing protein 1
tetur09g00820	213	0.249722	0.193466	-0.368244	Down	0.0964731	n/a:hypothetical protein
tetur07g01800	2849	1.44504	1.42924	-0.0158713	Down	0.0381435	n/a:novel KRAB box and zinc finger, C2H2 type domain containing protein
tetur09g01170	999	0.114298	0.30151	1.3994	Up	0.21352	n/a:Sterol-sensing 5TM box
tetur02g02970	426	13.0038	10.5772	-0.297978	Down	0.454622	n/a:patched
tetur10g05230	493	2.15656	1.55923	-0.467893	Down	0.3129	n/a:Hypothetical protein
tetur48g00120	918	5.15339	3.91844	-0.395243	Down	0.406563	n/a:WASH complex subunit strumpellin
tetur30g00310	2110	20.2842	20.1328	-0.0108086	Down	0.0511272	n/a:zinc finger CCCH domain-containing protein 11A
tetur01g13450	510	0.161846	0.202222	0.321322	Up	0.078128	n/a:Hypothetical protein
tetur04g07210	891	1.61417	1.50656	-0.0995341	Down	0.0902396	n/a:Hypothetical protein
tetur13g02100	3712	0.0712906	0.0994213	0.479842	Up	0.0743815	n/a:DNA
tetur17g02180	2028	0.580997	0.710889	0.291094	Up	0.13087	n/a:PREDICTED: similar to neprilysin
tetur07g06060	1944	41.8279	41.9663	0.00476399	Up	0.0350107	n/a:hydrolase/acyltransferase, putative
tetur01g11180	1356	3.6382	3.8655	0.0874283	Up	0.116142	n/a:F-box domain, Skp2-like
tetur09g00100	534	0.411826	0.148938	-1.46732	Down	0.252471	n/a:Hypothetical protein
tetur06g06883	1776	0.0426735	0.108128	1.34133	Up	0.122505	-
tetur30g01820	742	67.7173	71.3016	0.07441	Up	0.196854	n/a:Hypothetical protein
tetur19g00820	4468	4.11345	4.47666	0.122074	Up	0.154157	n/a:Unknown
tetur24g00390	1294	74.6075	82.2301	0.140345	Up	0.339674	n/a:boule
tetur08g01220	161	5.74756	6.03078	0.0693962	Up	0.114657	n/a:Hypothetical protein
tetur02g00250	981	0.01	0.0515813	2.36685	Up	0.0973774	n/a:DNA breaking-rejoining enzyme, catalytic core
tetur02g07650	2508	0.0197304	0.01	-0.98042	Down	0.0509011	n/a:transmembrane protein 63A
tetur04g01870	1224	6.17903	9.55345	0.62864	Up	0.62735	n/a:Calcium-binding EF-hand
tetur13g03350	228	5.85717	0.01	-9.19406	Down	0.879239	n/a:Hypothetical protein
tetur09g05450	651	0.0370616	0.0512467	0.467534	Up	0.0500291	n/a:Nucleic acid-binding, OB-fold
tetur05g05980	246	2.68449	3.29776	0.29684	Up	0.273626	n/a:Hypothetical protein
tetur01g15550	2013	0.260849	0.176275	-0.565389	Down	0.120438	n/a:CUB
tetur12g02080	1734	21.8294	25.1732	0.205619	Up	0.408985	n/a:glutaminyl-tRNA synthetase
tetur26g01240	1789	4.17581	3.73461	-0.161098	Down	0.188231	n/a:unnamed protein product
tetur08g03270	1851	0.723696	0.854395	0.239518	Up	0.124443	n/a:Protein of unknown function DUF229
tetur31g01860	1044	0.227801	0.179085	-0.347134	Down	0.0880111	n/a:Hypothetical protein
tetur01g16524	195	0.01	0.764095	6.25568	Up	0.48847	n/a:n/a
tetur32g02327	1014	52.9123	41.6452	-0.345452	Down	0.601835	n/a:hypothetical protein
tetur271g00040	570	0.860045	1.18122	0.457794	Up	0.229152	-
tetur07g01620	1820	5.18109	5.80795	0.164775	Up	0.217977	n/a:DNA-directed RNA polymerase III subunit RPC3
tetur18g01580	1679	11.2938	11.8118	0.0646936	Up	0.131193	n/a:leucine rich repeat
tetur32g01830	661	12.7051	14.384	0.179052	Up	0.325819	n/a:Protein-tyrosine phosphatase, low molecular weight
tetur44g00220	1209	1.08765	2.18547	1.00673	Up	0.48201	n/a:leucine-rich transmembrane protein
tetur22g02760	408	1.71763	3.49367	1.02432	Up	0.578386	n/a:serine/threonine protein kinase, putative
tetur34g00730	379	137.09	130.836	-0.0673638	Down	0.201117	-
tetur32g00550	2203	0.341257	0.436074	0.353713	Up	0.115303	n/a:secreted protein, putative
tetur23g01140	1097	34.3961	32.8274	-0.0673423	Down	0.183031	n/a:unknown larval protein
tetur37g00990	1854	7.42532	7.84287	0.0789285	Up	0.139203	CLPTM1-like-1:A transmembrane protein.
tetur18g03925	942	0.01	0.0420094	2.07071	Up	0.0822298	-
tetur20g00900	678	533.552	497.656	-0.100479	Down	0.274401	n/a:Ubiquitin supergroup
tetur15g02960	1320	0.0318198	0.0228175	-0.479779	Down	0.0500291	n/a:Hypothetical protein
tetur03g07920	917	114.825	96.7513	-0.247084	Down	0.516892	TuGSTd06:Glutathione S-transferase, delta class
tetur17g03240	227	3.4848	3.16765	-0.137661	Down	0.156127	n/a:Hypothetical protein
tetur12g01860	993	1244.16	1580.89	0.345565	Up	0.637911	TuPap-41:Cathepsin L
tetur24g01550	1131	0.955895	1.13973	0.253768	Up	0.146082	n/a:Hypothetical protein
tetur15g03200	234	0.01	0.266256	4.73474	Up	0.288741	n/a:Hypothetical protein
tetur02g02080	696	0.903086	2.65808	1.55745	Up	0.606227	n/a:GJ13799
tetur84g00030	2049	2.79278	3.17769	0.186279	Up	0.187811	n/a:PREDICTED: similar to glucose dehydrogenase
tetur01g16517	202	41.3784	33.5566	-0.302279	Down	0.545863	n/a:n/a
tetur01g15410	823	121.181	136.065	0.167138	Up	0.402429	-
tetur01g12250	1045	28.7839	29.3131	0.026281	Up	0.0951166	n/a:Hypothetical protein
tetur10g03050	1960	0.153615	0.230193	0.583523	Up	0.120664	n/a:PREDICTED: similar to AGAP011648-PA
tetur10g03890	1208	11.2072	12.4422	0.150821	Up	0.271365	-
tetur11g04210	831	18.7116	17.8838	-0.0652756	Down	0.161779	n/a:troponin i
tetur02g15375	916	0.0181699	0.0255853	0.493765	Up	0.0500614	-
tetur24g00620	219	0.729178	0.01	-6.1882	Down	0.479394	-
tetur30g02390	1179	2.99835	5.5137	0.878854	Up	0.624927	n/a:leucine-rich transmembrane protein
tetur15g02710	870	11.4558	12.4408	0.119009	Up	0.224792	n/a:RecName: Full
tetur01g13830	1083	1.42932	1.26645	-0.174544	Down	0.123603	ceh-24:NK-2 class homeodomain protein
tetur02g08370	177	0.01	1.79967	7.49159	Up	0.679898	n/a:Hypothetical protein
tetur04g05300	854	34.0125	29.116	-0.224253	Down	0.443447	n/a:mediator of RNA polymerase II transcription subunit 31
tetur18g01280	1312	4.69001	4.12982	-0.183511	Down	0.217945	n/a:phospholipase A2 precursor, putative
tetur02g01770	526	432.267	460.086	0.0899825	Up	0.251889	-
tetur04g09250	313	3.88032	2.39531	-0.695966	Down	0.508527	n/a:Hypothetical protein
tetur10g00830	1509	0.704861	0.904181	0.359272	Up	0.170402	PTH-R:G-protein coupled hormone receptor
tetur11g02820	1398	0.583491	0.578517	-0.012351	Down	0.0280667	n/a:Hypothetical protein
tetur05g07150	2978	18.4083	19.3956	0.0753691	Up	0.181577	n/a:conserved hypothetical protein
tetur06g05840	2049	89.2111	105.4	0.240575	Up	0.50394	n/a:bifunctional purine biosynthesis protein PURH
tetur11g05420	802	30.3572	45.1071	0.571317	Up	0.72631	n/a:Hypothetical protein
tetur09g06090	1061	232.111	207.709	-0.160248	Down	0.389284	n/a:Hypothetical protein
tetur95g00040	1335	145.27	151.417	0.0597904	Up	0.177831	n/a:ATP synthase subunit b, mitochondrial precursor
tetur06g05670	1128	5.49967	4.89724	-0.167379	Down	0.219721	n/a:nudix
tetur09g05560	1836	2.28022	2.5635	0.168945	Up	0.158065	n/a:PREDICTED: similar to g-protein signalling modulator
tetur15g01030	1260	11.4111	12.0534	0.0790083	Up	0.160552	n/a:Hypothetical protein
tetur01g05120	334	2.03866	3.91459	0.94124	Up	0.579549	n/a:Hypothetical protein
tetur17g02440	1350	8.32104	5.34631	-0.638221	Down	0.610684	n/a:PREDICTED: similar to neprilysin, partial
tetur08g07160	1224	14.3353	10.1808	-0.493714	Down	0.6102	n/a:Hypothetical protein
tetur10g03900	2352	4.59297	5.96762	0.377727	Up	0.416834	/90-M CYP307A1:Cytochrome P450 - /90-M CYP307A1
tetur09g01210	2106	0.892023	1.12822	0.338899	Up	0.183354	n/a:Domain of unknown function DM13, Skeletor
tetur11g02000	1661	11.5505	11.5939	0.00541686	Up	0.0398876	n/a:unnamed protein product
tetur32g00570	1882	36.1542	36.6423	0.0193488	Up	0.0779665	n/a:CAAX prenyl protease 1 homolog
tetur11g00800	714	0.0338932	0.060865	0.844617	Up	0.0771914	n/a:PREDICTED: similar to limkain b1
tetur35g00990	1572	5.16667	5.65107	0.129291	Up	0.179155	n/a:hepatic lipase
tetur07g00850	1331	14.1526	13.0913	-0.112469	Down	0.218784	EEIG1:Early estrogen-induced gene homologue
tetur15g02010	894	8.09624	10.3817	0.358719	Up	0.480977	Ast-CC:Neuropeptide precursor.
tetur14g00900	4241	81.6627	86.329	0.080168	Up	0.220528	n/a:UBA-like
tetur30g00750	1002	5.44783	5.79418	0.0889216	Up	0.13607	n/a:Hypothetical protein
tetur31g00590	1101	0.0767392	0.101829	0.408107	Up	0.072702	n/a:unnamed protein product
tetur10g02230	429	4.591	3.76195	-0.287326	Down	0.309541	n/a:unnamed protein product
tetur23g01550	429	306.654	323.14	0.0755498	Up	0.228474	n/a:AN1-type zinc finger protein 6
tetur11g03860	374	11.8036	11.9828	0.0217381	Up	0.0652413	n/a:Hypothetical protein
tetur37g00690	1322	0.904513	1.18423	0.388741	Up	0.204864	n/a:Hypothetical protein
tetur31g01560	2925	2.48358	2.20209	-0.173545	Down	0.158065	TuCCE-54-nrl:Carboxyl/cholinesterase, similar to neuroligin
tetur25g00360	750	7.8959	8.84168	0.163215	Up	0.254958	pax:paired-box transcription factor
tetur11g02660	830	33.2888	35.0472	0.0742645	Up	0.185292	n/a:Mediator complex, subunit Med6
tetur07g00690	1164	3.19061	2.75302	-0.212815	Down	0.208094	n/a:PREDICTED: similar to F-box and leucine-rich repeat protein 20
tetur04g05850	1573	22.8923	24.5512	0.100931	Up	0.232026	-
tetur07g02720	341	7.35248	9.0039	0.292319	Up	0.403139	n/a:Hypothetical protein
tetur26g01480	1539	23.2203	25.0815	0.11124	Up	0.249564	n/a:PREDICTED: iron/zinc purple acid phosphatase-like protein-like
tetur34g00960	226	19.153	25.0124	0.385073	Up	0.593243	n/a:Hypothetical protein
tetur21g00180	1051	52.3603	57.2904	0.12982	Up	0.313481	CHKB4:Choline/ethanolamine kinase, pseudogene ?
tetur34g00990	1448	14.1638	17.0538	0.267886	Up	0.452329	n/a:Etoposide-induced 2.4
tetur19g01740	1926	0.0289497	0.0159252	-0.862239	Down	0.0507396	n/a:Hypothetical protein
tetur28g00390	1797	12.2738	14.2343	0.213789	Up	0.365706	n/a:NOP14 nucleolar protein homolog
tetur35g00690	1617	8.71763	8.93491	0.0355156	Up	0.0867192	n/a:Major facilitator superfamily, general substrate transporter
tetur02g15193	2113	9.53436	8.7832	-0.11839	Down	0.20593	n/a:n/a
tetur03g07200	156	4.33603	9.68639	1.15959	Up	0.759738	n/a:Hypothetical protein
tetur14g03410	1874	20.5845	21.062	0.0330875	Up	0.0937278	n/a:Zinc finger, RING-CH-type
tetur31g01160	2302	12.3018	13.2692	0.109217	Up	0.213229	n/a:peroxisomal acyl-coenzyme A oxidase 3
tetur01g10020	1392	17.9516	22.0821	0.298772	Up	0.506879	n/a:unnamed protein product
tetur09g01560	1879	11.6745	11.9667	0.0356706	Up	0.0939539	n/a:protein Jumonji
tetur05g06300	2464	24.3981	26.8212	0.136605	Up	0.304115	n/a:Hypothetical protein
tetur11g00200	174	13.8003	16.2947	0.239702	Up	0.413539	n/a:Hypothetical protein
tetur03g02230	858	2.90617	2.81185	-0.047597	Down	0.0692139	n/a:PREDICTED: similar to Growth arrest-specific protein 1 precursor
tetur09g05580	738	2.57811	3.15634	0.291936	Up	0.264808	n/a:Hypothetical protein
tetur05g09110	654	5368.1	5727.26	0.0934349	Up	0.253698	n/a:Hypothetical protein
tetur28g01710	792	9.85811	8.42905	-0.225943	Down	0.348782	n/a:3-oxoacyl-acyl-carrier-protein reductase
tetur30g01900	474	0.783783	0.945327	0.27036	Up	0.141205	n/a:Hypothetical protein
tetur09g06728	1287	5.78621	8.16616	0.497039	Up	0.540146	n/a:n/a
tetur18g02750	444	4.45739	5.79497	0.378601	Up	0.413862	n/a:IMP
tetur28g02741	882	0.0879676	0.127534	0.535834	Up	0.0853304	-
tetur01g03720	360	10.4931	13.44	0.357096	Up	0.512435	n/a:Hypothetical protein
tetur23g00900	318	3.77285	3.68339	-0.0346206	Down	0.0608165	n/a:BTB/POZ fold
tetur35g00790	825	2.39312	4.51636	0.916268	Up	0.598702	n/a:Hypothetical protein
tetur183g00020	447	0.297984	0.123314	-1.2729	Down	0.199535	n/a:Hypothetical protein
tetur09g03350	1253	17.3893	20.7602	0.255624	Up	0.458368	n/a:tropomyosin
tetur27g02300	818	19.5494	17.5385	-0.156595	Down	0.318358	n/a:DET1- and DDB1-associated protein 1
tetur32g00050	777	5.05178	6.47367	0.357791	Up	0.4158	n/a:Hypothetical protein
tetur79g00020	1557	0.410004	0.680531	0.731021	Up	0.233415	n/a:EGF-like, type 3
tetur05g03810	13424	4.35077	4.63514	0.0913437	Up	0.125606	unc-89:protein serine/threonine kinase activity
tetur07g02780	703	316.351	352.625	0.156609	Up	0.391577	n/a:ribosomal protein L12
tetur22g00830	1073	40.4042	42.0226	0.0566619	Up	0.164427	n/a:Aminoacyl-tRNA synthetase, class 1a, anticodon-binding
tetur25g00270	492	1.55032	1.90339	0.296003	Up	0.211001	n/a:hypothetical protein IscW_ISCW013320
tetur17g01990	359	1.65579	2.57069	0.63464	Up	0.405982	n/a:Hypothetical protein
tetur279g00010	741	0.01	0.0326936	1.70901	Up	0.0677928	n/a:amidase
tetur30g01630	1711	3.9971	4.40482	0.140129	Up	0.173568	n/a:UNC93-like protein MFSD11
tetur03g09630	2071	0.471137	0.624691	0.406996	Up	0.152413	SP6/C:Serine protease, Clip domain
tetur05g07240	296	0.45013	0.526288	0.225512	Up	0.0985401	n/a:Hypothetical protein
tetur14g03860	2619	8.14147	7.54319	-0.110114	Down	0.181384	n/a:Dbl homology (DH) domain
tetur13g04210	1881	0.0163335	0.0272732	0.73965	Up	0.0504489	n/a:PREDICTED: similar to G-protein-coupled receptor
tetur02g05520	620	1.8947	2.3811	0.329656	Up	0.256056	n/a:DEHA2E22132p
tetur32g01810	439	5.00215	0.884808	-2.49911	Down	0.781732	-
tetur04g03930	1408	2.86294	3.53388	0.303754	Up	0.285673	n/a:Chitin binding protein, peritrophin-A
tetur07g04960	804	0.311616	0.321412	0.0446522	Up	0.0377883	n/a:Phosphatidic acid phosphatase type 2/haloperoxidase
tetur01g04300	949	1.16374	1.11513	-0.0615676	Down	0.0596538	n/a:Hypothetical protein
tetur12g02140	725	100.261	93.7315	-0.0971575	Down	0.264066	n/a:Lysosome-associated membrane glycoprotein (Lamp)/CD68
tetur17g03955	351	4.25859	2.74608	-0.632998	Down	0.499483	n/a:n/a
tetur24g00460	2535	3.604	4.16327	0.208118	Up	0.23138	n/a:XPA binding protein 2
tetur06g05690	2166	6.21727	6.99608	0.170263	Up	0.244687	n/a:exostosin-2
tetur16g02310	285	10.5493	17.7288	0.748954	Up	0.731639	n/a:Hypothetical protein
tetur04g07100	617	21.1608	17.4369	-0.279251	Down	0.483528	n/a:Hypothetical protein
tetur09g01080	1164	348.76	308.929	-0.174961	Down	0.410988	n/a:multifunctional chaperone
tetur02g06230	777	53.6532	62.8142	0.227427	Up	0.478296	n/a:target of myb1-like 2
tetur01g08330	2793	25.5262	24.863	-0.0379785	Down	0.11485	TGO:Tango, Aryl hydrocarbon receptor nuclear translocator, Hypoxia-inducible factor 1
tetur08g02240	150	1.57764	1.05553	-0.579798	Down	0.309347	n/a:Hypothetical protein
tetur12g04040	2178	0.487248	0.442738	-0.138203	Down	0.0668238	n/a:PREDICTED: DEAH
tetur13g02970	3209	12.3781	12.5565	0.0206445	Up	0.0652413	zf-C2H2:Zinc finger, C2H2 type
tetur46g00020	818	0.603949	0.596758	-0.0172795	Down	0.0342678	n/a:Hypothetical protein
tetur05g02390	825	1.33305	1.3032	-0.0326614	Down	0.0448937	-
tetur10g04950	645	2.73263	4.07621	0.576938	Up	0.467412	n/a:BTB/POZ domain-containing protein KCTD5
tetur02g13550	156	3.76764	4.05578	0.106316	Up	0.135909	n/a:Hypothetical protein
tetur08g04400	2064	26.3774	26.4813	0.00567431	Up	0.0476713	n/a:phosphatidylinositide phosphatase SAC1
tetur02g01600	1923	3.67053	3.42673	-0.0991539	Down	0.123151	n/a:Major facilitator superfamily, general substrate transporter
tetur10g00720	237	3.30622	2.71772	-0.282789	Down	0.263743	n/a:conserved hypothetical protein
tetur31g01040	1109	947.365	1149.72	0.279297	Up	0.569957	n/a:Hypothetical protein
tetur01g02000	1959	10.5323	11.9847	0.186365	Up	0.32078	n/a:Hypothetical protein
tetur01g13210	1340	1.06699	1.19997	0.169446	Up	0.113074	n/a:hypothetical protein IscW_ISCW010605
tetur40g00340	444	0.164447	0.234764	0.513581	Up	0.110716	n/a:Hypothetical protein
tetur12g00130	1092	0.236883	0.01	-4.5661	Down	0.271139	n/a:Hypothetical protein
tetur28g00920	2175	3.62035	3.89525	0.105585	Up	0.132679	n/a:Armadillo-type fold
tetur05g00040	1524	1.14006	1.38362	0.279342	Up	0.173342	n/a:5-HT2
tetur05g03530	841	39.4763	42.5136	0.106938	Up	0.267295	n/a:NADH dehydrogenase
tetur22g02090	1269	113.201	106.643	-0.0861072	Down	0.243589	n/a:Major facilitator superfamily, general substrate transporter
tetur07g07030	1418	4.53852	4.29833	-0.078444	Down	0.114011	n/a:stomatin
tetur08g02600	180	1.56223	0.478372	-1.7074	Down	0.509851	n/a:Hypothetical protein
tetur43g00520	4671	1.4025	1.2297	-0.1897	Down	0.131032	n/a:microtubule-actin crosslinking factor 1
tetur02g13630	1365	9.6501	11.3392	0.23271	Up	0.366837	n/a:Protein prenyltransferase
tetur13g03410	755	0.129408	0.01	-3.69385	Down	0.185389	n/a:Hypothetical protein
tetur36g00320	2881	5.35182	6.90948	0.368548	Up	0.43463	-
tetur02g12180	230	2.06861	4.9276	1.25222	Up	0.680673	n/a:Hypothetical protein
tetur08g07000	363	6.90665	4.5434	-0.604215	Down	0.566888	n/a:AMP-dependent synthetase and ligase
tetur19g00810	1600	7.37901	9.35867	0.342875	Up	0.452587	n/a:Hypothetical protein
tetur28g02430	858	1.76995	1.61949	-0.128169	Down	0.110587	n/a:cyanate hydratase
tetur01g02770	474	4.19583	3.01907	-0.474854	Down	0.419902	n/a:emx homeobox protein
tetur02g04730	457	31.0921	33.096	0.0901133	Up	0.221594	n/a:Hypothetical protein
tetur01g01390	1537	0.993335	1.92715	0.956117	Up	0.444513	n/a:Hypothetical protein
tetur11g05440	528	23.1854	18.8864	-0.295876	Down	0.509625	n/a:Lipase/lipooxygenase, PLAT/LH2
tetur04g04570	2484	13.2346	14.3898	0.120737	Up	0.236903	-
tetur11g03760	1999	0.882512	1.14444	0.374954	Up	0.19469	-
tetur11g01980	1341	8.88023	11.8541	0.416719	Up	0.541729	n/a:Hypothetical protein
tetur01g15350	1464	0.136162	0.218434	0.681865	Up	0.123442	n/a:Hypothetical protein
tetur01g06450	1540	44.5465	43.7219	-0.0269543	Down	0.100995	n/a:phosphorylase b kinase gamma catalytic chain, testis/liver isoform
tetur05g05790	579	15.1439	15.4809	0.0317573	Up	0.0866223	n/a:mitochondrial 18 kDa protein
tetur05g07780	2040	21.034	22.145	0.0742579	Up	0.172825	fem-1:C. elegans homolog of fem-1, a sex determinant gene
tetur10g01080	3363	1.16799	1.04977	-0.153951	Down	0.105193	n/a:motile sperm domain containing 2
tetur02g02350	1227	8.82376	6.67954	-0.401646	Down	0.489309	n/a:conserved hypothetical protein
tetur05g04760	271	0.5481	0.122189	-2.16533	Down	0.339965	n/a:Hypothetical protein
tetur02g07230	1584	4.23616	5.25354	0.310531	Up	0.344874	n/a:Glycoside hydrolase, subgroup, catalytic core
tetur06g06400	2682	0.0871724	0.0718121	-0.279645	Down	0.0599121	n/a:GPCR, family 3, metabotropic glutamate receptor
tetur11g04960	1465	33.1696	39.0126	0.234081	Up	0.462147	n/a:macrophage erythroblast attacher
tetur04g04590	437	1.68234	0.385221	-2.12671	Down	0.558426	n/a:tolloid-like protein
tetur27g01800	1467	9.09556	7.91505	-0.200565	Down	0.306634	n/a:Hypothetical protein
tetur13g03770	779	137.385	139.501	0.0220614	Up	0.0850074	-
tetur09g00200	470	27.9302	16.7964	-0.733676	Down	0.756734	n/a:Hypothetical protein
tetur09g00420	406	0.514042	0.492575	-0.0615443	Down	0.0459596	n/a:Hypothetical protein
tetur14g00490	3244	10.5198	11.9411	0.182822	Up	0.310639	n/a:PREDICTED: similar to huntingtin interacting protein 1
tetur29g00950	969	4.50323	3.97688	-0.179325	Down	0.213358	CCEinc-20:Carboxyl/cholinesterase, incomplete
tetur17g03530	621	487.921	538.352	0.141904	Up	0.355371	n/a:Epididymal secretory protein E1 precursor
tetur25g01440	14315	3.29511	3.42805	0.0570615	Up	0.0827143	low-density lipo:low-density lipoprotein receptor
tetur01g07620	10609	21.9154	21.9349	0.00127983	Up	0.0305859	n/a:dentin sialophosphoprotein precursor
tetur01g14040	1210	21.4991	22.1643	0.0439648	Up	0.115335	n/a:cell division protein kinase 10
tetur11g02050	2224	20.0114	21.1738	0.0814617	Up	0.188877	n/a:5'-nucleotidase domain-containing protein 3
tetur452g00010	1239	5.94128	7.32186	0.301435	Up	0.384245	TuLeg-19:Legumain
tetur08g05170	195	4.06797	3.9085	-0.0576958	Down	0.0889477	n/a:Ubiquitin-conjugating enzyme, E2
tetur11g05850	3940	16.7564	17.5653	0.0680203	Up	0.160422	n/a:restin
tetur15g00980	1200	21.0336	27.0331	0.362035	Up	0.577321	n/a:HhH-GPD domain
tetur30g01790	174	99.7545	180.507	0.8556	Up	0.831891	n/a:hypothetical protein
tetur01g07880	4557	21.1481	21.4173	0.0182519	Up	0.0705704	TuABCC-01:ABC-transporter, class C
tetur33g00500	171	3.03371	3.45543	0.18778	Up	0.19637	n/a:Hypothetical protein
tetur02g05410	1068	13.99	11.818	-0.24341	Down	0.400071	n/a:Hypothetical protein
tetur06g05890	1929	7.09378	7.87164	0.150108	Up	0.23138	n/a:H/ACA ribonucleoprotein complex subunit 4
tetur19g02380	2132	4.96828	5.16218	0.0552354	Up	0.0942769	n/a:Hypothetical protein
tetur188g00030	837	0.101318	0.143625	0.503427	Up	0.0844261	n/a:Lipoprotein, type 6
tetur14g00350	204	3.34859	2.532	-0.403279	Down	0.343098	n/a:Hypothetical protein
tetur01g03130	2073	3.5295	4.59373	0.380199	Up	0.376203	n/a:conserved hypothetical protein
tetur26g02500	2448	5.48607	5.6878	0.0520964	Up	0.0896906	n/a:PREDICTED: similar to pecanex-like protein 1
tetur14g04233	1720	0.01	0.0186597	0.89993	Up	0.0507396	-
tetur16g01910	3254	0.921671	1.38363	0.586128	Up	0.292197	n/a:Integrin alpha beta-propellor
tetur27g00380	779	5.61442	4.92624	-0.18865	Down	0.243331	n/a:Hypothetical protein
tetur04g09493	820	0.298185	0.378873	0.345509	Up	0.108779	n/a:n/a
tetur11g05570	249	7.20904	3.34931	-1.10594	Down	0.71633	-
tetur21g01470	1228	111.888	100.116	-0.160372	Down	0.381694	-
tetur14g00610	4541	8.45379	7.8541	-0.106152	Down	0.181384	n/a:PDZ/DHR/GLGF
tetur05g06340	1658	0.138077	0.177425	0.361731	Up	0.0801305	n/a:Hypothetical protein
tetur32g01140	471	10.0087	12.1074	0.274637	Up	0.41861	n/a:dehydratase
tetur11g00630	1148	10.1462	10.716	0.0788263	Up	0.154512	n/a:Hypothetical protein
tetur16g01820	444	64.17	72.6368	0.178804	Up	0.407435	-
tetur03g02970	1894	39.364	44.9571	0.191672	Up	0.410051	n/a:PREDICTED: PAB-dependent poly
tetur08g01130	2220	0.399241	0.365802	-0.126199	Down	0.0593308	n/a:PREDICTED: solute carrier family 24
tetur07g04340	165	1.00175	0.80895	-0.308407	Down	0.159292	n/a:Hypothetical protein
tetur07g07970	1134	0.959828	1.03757	0.112354	Up	0.0812609	n/a:Hypothetical protein
tetur35g01400	937	95.229	106.114	0.156139	Up	0.380725	n/a:NADH dehydrogenase
tetur03g04130	138	0.01	3.32522	8.3773	Up	0.799432	n/a:Hypothetical protein
tetur01g16010	1389	4.45203	5.07155	0.187963	Up	0.231994	n/a:Superoxide dismutase, copper/zinc binding
tetur16g01100	240	13.7213	5.13437	-1.41815	Down	0.823623	n/a:Hypothetical protein
tetur04g09639	818	1.24671	0.942272	-0.403908	Down	0.213035	-
tetur03g07830	3053	4.57073	4.9842	0.124937	Up	0.163006	n/a:hypothetical protein IscW_ISCW010734
tetur10g01280	2029	2.41718	2.51716	0.058469	Up	0.0756411	n/a:UDP-GalNAc:beta-1,3-N-acetylgalactosaminyltransferase 2
tetur36g01180	1813	11.2658	10.5601	-0.0933137	Down	0.175958	n/a:COP9 signalosome complex subunit 6
tetur19g03200	930	59.6199	59.916	0.00714615	Up	0.0564563	n/a:Acyl carrier protein, mitochondrial precursor
tetur03g07660	842	19.8578	22.0416	0.15052	Up	0.311446	n/a:uridine diphosphate glucose pyrophosphatase
tetur08g01930	2272	1.55731	2.27197	0.544891	Up	0.350817	n/a:EF-HAND 2
tetur16g00170	1152	17.3964	20.9653	0.269215	Up	0.471546	n/a:39S ribosomal protein L45, mitochondrial precursor
tetur20g03180	2401	47.2024	47.9124	0.0215404	Up	0.0805181	n/a:Actin-binding WH2
tetur03g07880	369	75.628	70.4712	-0.101886	Down	0.261805	TuGSTinc03:Glutathione-S-transferase, incomplete
tetur06g01870	1131	0.95007	0.729186	-0.381746	Down	0.180415	n/a:Hypothetical protein
tetur24g02460	896	3.48629	3.0585	-0.188871	Down	0.198211	n/a:U6 snRNA-associated Sm-like protein LSm8
tetur32g00040	1832	1.71039	1.88772	0.142319	Up	0.122828	n/a:LIM domain family member
tetur37g00620	881	45.2178	46.6162	0.0439406	Up	0.126575	n/a:pre-mRNA-splicing factor cwc15
tetur17g02140	2123	11.0749	12.9244	0.222804	Up	0.368839	n/a:platelet-activating factor acetylhydrolase
tetur05g01960	687	0.0814357	0.0945038	0.214711	Up	0.0465732	n/a:Hypothetical protein
tetur29g00660	2437	4.44275	4.08962	-0.119486	Down	0.152283	n/a:rho GTPase-activating protein 15
tetur04g08060	1122	9.98562	10.3175	0.0471695	Up	0.105193	n/a:PRP38
tetur10g04810	1309	5.43759	5.82282	0.0987532	Up	0.148472	n/a:Leukocyte elastase inhibitor
tetur05g04570	1062	28.4607	36.3026	0.351106	Up	0.586622	n/a:PREDICTED: similar to sodium-dependent phosphate transporter
tetur27g01650	2217	5.91725	6.65989	0.17057	Up	0.239972	TADA3L:Transcriptional adapter 3-like. PCAF-associated factor TADA3L
tetur12g03540	2964	0.175228	0.198914	0.182911	Up	0.0559718	DSCAM9:Down Syndrome Cell Adhesion Molecule homologue
tetur14g03690	3229	5.05225	5.23818	0.052141	Up	0.088754	n/a:Helicase, superfamily 1/2, ATP-binding domain
tetur08g04990	1805	1.24118	1.14927	-0.110995	Down	0.085395	n/a:glutamate-gated chloride channel
tetur12g00760	2339	12.614	13.378	0.0848369	Up	0.16966	n/a:Protein kinase-like domain
tetur04g06590	497	225.79	214.01	-0.0773034	Down	0.227214	n/a:PREDICTED: similar to ubiquinol-cytochrome c reductase, complex III subunit VII
tetur07g05770	984	0.228218	0.116693	-0.967695	Down	0.152187	n/a:Scramblase
tetur586g00010	2319	0.527582	0.542537	0.0403248	Up	0.0377883	n/a:PREDICTED: similar to mKIAA1055 protein
tetur11g05800	4832	13.3038	14.8026	0.154023	Up	0.287481	n/a:EF-hand-like domain
tetur04g03010	431	32.9204	30.9952	-0.0869347	Down	0.220722	n/a:G patch domain and KOW motifs-containing protein
tetur24g01710	1150	142.423	136.815	-0.057961	Down	0.177411	n/a:Tetraspanin, EC2 domain
tetur09g00240	2646	15.2799	16.9115	0.146365	Up	0.293263	n/a:malic enzyme
tetur02g14480	228	14.7332	14.3127	-0.0417795	Down	0.103902	n/a:Short-chain dehydrogenase/reductase SDR
tetur05g03890	3072	1.19705	1.05709	-0.179385	Down	0.118468	n/a:Concanavalin A-like lectin/glucanase
tetur04g00680	1452	10.1774	10.4615	0.0397221	Up	0.0932433	n/a:Ribonuclease Oy
tetur07g05990	1301	10.2453	9.81466	-0.0619562	Down	0.123086	-
tetur01g10130	1232	25.5329	24.6891	-0.0484832	Down	0.133519	n/a:Target SNARE coiled-coil domain
tetur25g00090	1671	4.67535	4.22783	-0.145154	Down	0.185453	n/a:polycomb complex protein BMI-1
tetur05g06030	1791	9.28617	10.7924	0.21686	Up	0.348524	n/a:fukutin
tetur07g06410	1482	0.397201	0.28284	-0.489881	Down	0.136587	-
tetur14g00820	2010	18.2843	17.7391	-0.0436646	Down	0.110781	n/a:viral A-type inclusion protein
tetur33g00360	627	2.86428	2.07531	-0.464849	Down	0.352594	n/a:Hypothetical protein
tetur03g03330	832	18.074	16.741	-0.110534	Down	0.233544	n/a:nck-associated protein 1
tetur20g03000	708	1.04436	1.11846	0.098894	Up	0.0755442	en-2:en-2, Ortholog of Drosophila melanogaster engrailed
tetur106g00030	1317	0.0826048	0.065601	-0.332507	Down	0.0612687	n/a:RecName: Full
tetur01g05860	1131	0.540938	0.752684	0.476581	Up	0.187456	n/a:Endonuclease/exonuclease/phosphatase
tetur09g07740	1971	0.0342037	0.0398227	0.219439	Up	0.0468962	-
tetur29g00280	864	0.221165	0.0801868	-1.46369	Down	0.180512	n/a:secreted protein, putative
tetur02g05710	1460	0.546218	0.551735	0.0145	Up	0.0320716	n/a:GI21111
tetur25g00080	819	0.0846197	0.09788	0.210021	Up	0.0465732	n/a:modifier of mdg4
tetur01g01090	3107	0.311941	0.352415	0.176004	Up	0.070312	-
tetur08g07220	2592	22.8607	24.6653	0.10961	Up	0.248401	n/a:Hypothetical protein
tetur03g08720	1467	50.7473	53.9583	0.0885124	Up	0.233867	n/a:mitochondrial dicarboxylate carrier
tetur04g03070	539	10.0563	15.2402	0.599787	Up	0.669918	n/a:signal peptidase I
tetur04g03360	1287	2.29192	1.42782	-0.682743	Down	0.4023	n/a:Hypothetical protein
tetur08g08210	1041	0.111868	0.01	-3.48373	Down	0.166527	n/a:hypothetical protein
tetur11g04330	2603	27.3748	28.5185	0.059047	Up	0.156256	n/a:ADP-ribosylation factor GTPase-activating protein 3
tetur109g00040	1654	23.9949	23.9389	-0.00337395	Down	0.0334927	n/a:peptidylglycine alpha-amidating monooxygenase
tetur04g07640	2200	19.5164	21.72	0.154334	Up	0.311963	-
tetur01g09410	492	1.34054	1.43155	0.0947641	Up	0.0809056	-
tetur02g10240	6957	2.28848	2.14721	-0.0919297	Down	0.0961501	n/a:fatty acid synthase
tetur02g14731	1497	4.81778	5.09649	0.081134	Up	0.120535	n/a:hypothetical protein
tetur34g00750	2166	11.0994	11.1321	0.00424408	Up	0.031684	HR96-like a:HR96-like nuclear receptor a
tetur17g02520	1863	2.58448	2.44916	-0.0775841	Down	0.0931141	LYSI:i-type lysozyme
tetur02g13960	396	0.260347	0.189375	-0.459194	Down	0.108714	-
tetur10g05430	1129	0.0837126	0.30115	1.84696	Up	0.235353	n/a:carbonic anhydrase
tetur25g00350	2341	33.6315	36.879	0.132984	Up	0.30124	n/a:TBC1 domain family member 23
tetur17g03940	510	5.4407	5.89175	0.114905	Up	0.162716	n/a:calmodulin
tetur31g00370	1086	0.257018	0.377671	0.555263	Up	0.147116	-
tetur19g02700	1299	0.01	0.206891	4.3708	Up	0.250436	n/a:Hypothetical protein
tetur05g06610	1530	0.300762	0.439795	0.548211	Up	0.158065	CYP389C8:Cytochrome P450 - CYP389C8
tetur04g03550	3903	0.426284	0.389893	-0.128737	Down	0.0655965	n/a:unnamed protein product
tetur29g00620	1874	11.7968	12.9642	0.136138	Up	0.257219	TuABCF-02:ABC-transporter, class F
tetur08g05990	1929	0.142053	0.13978	-0.0232765	Down	0.0291325	n/a:Rhodopsin-like receptor
tetur01g07590	1090	28.3926	26.2925	-0.110866	Down	0.254215	n/a:PREDICTED: similar to MGC14327-like protein
tetur22g01250	313	3.40682	2.88476	-0.239974	Down	0.235353	n/a:Hypothetical protein
tetur33g01300	2484	6.74469	7.45864	0.145161	Up	0.223371	n/a:CRIC domain
tetur17g02870	1453	22.8408	24.6866	0.112112	Up	0.249306	n/a:bone morphogenetic protein 5
tetur04g09649	210	1.76361	2.75613	0.644108	Up	0.421614	-
tetur33g00780	1216	5.52583	4.22202	-0.388258	Down	0.41228	n/a:conserved hypothetical protein
tetur11g05690	1175	16.0866	15.9826	-0.0093618	Down	0.0476713	n/a:Down syndrome critical region protein 3
tetur18g01920	2828	8.34594	8.14861	-0.0345197	Down	0.075738	n/a:exostosin-like 3
tetur06g00390	1651	7.03895	7.70787	0.130972	Up	0.204153	n/a:DAZ-associated protein 2
tetur04g01810	1529	21.6596	21.8546	0.012927	Up	0.0533557	NAT15:N-acetyltransferase 15
tetur29g01030	246	3.7134	1.66161	-1.16016	Down	0.614431	n/a:Hypothetical protein
tetur15g00560	1994	0.716654	0.676662	-0.0828393	Down	0.0590078	n/a:Protein kinase-like domain
tetur08g06930	1391	1.15227	0.810993	-0.506711	Down	0.242103	n/a:Nuclear hormone receptor, ligand-binding
tetur07g03550	1676	5.29409	6.21635	0.231685	Up	0.294619	n/a:seryl-tRNA synthetase
tetur02g05900	1290	73.9063	83.7794	0.180898	Up	0.411246	n/a:Protein kinase-like domain
tetur07g00310	1055	3.28252	2.96725	-0.145675	Down	0.159873	n/a:RNA-binding protein 40
tetur29g00770	990	22.452	23.6618	0.0757159	Up	0.19033	n/a:methylthioadenosine phosphorylase
tetur09g05900	1335	2.01235	1.41198	-0.51116	Down	0.319359	-
tetur22g01790	1948	0.902963	0.795067	-0.183591	Down	0.107002	n/a:Hypothetical protein
tetur35g00450	1940	12.7029	12.1509	-0.0640945	Down	0.133002	n/a:Endonuclease/exonuclease/phosphatase
tetur02g07090	1636	6.24386	6.0586	-0.0434537	Down	0.0831988	n/a:Hypothetical protein
tetur16g02110	1216	36.1584	38.3982	0.086706	Up	0.224792	n/a:Aph-1
tetur17g02390	1175	13.474	11.5101	-0.227266	Down	0.382049	-
tetur06g04160	1053	3.89658	4.60267	0.240262	Up	0.270138	n/a:transmembrane protein 20
tetur33g01630	991	0.0727585	0.0362995	-1.00316	Down	0.0892384	-
tetur03g04910	498	23.2953	22.7441	-0.0345497	Down	0.0955365	n/a:Rtf1 protein
tetur22g01750	261	1.60549	0.762985	-1.07329	Down	0.43379	n/a:Hypothetical protein
tetur02g08240	11912	4.74695	4.4622	-0.0892425	Down	0.125606	n/a:flocculin
tetur07g05850	768	0.041447	0.0798423	0.945886	Up	0.0888508	n/a:Scramblase
tetur34g00890	2737	16.6017	18.0056	0.11711	Up	0.249532	n/a:TFIIH basal transcription factor complex helicase XPB subunit
tetur55g00050	948	0.0704419	0.130559	0.890196	Up	0.109618	TuPap-64:Cathepsin B-like
tetur07g04380	1166	0.297567	0.437814	0.557104	Up	0.158646	n/a:Hypothetical protein
tetur30g01500	750	19.3103	21.9121	0.18235	Up	0.358665	-
tetur01g12830	841	4.10258	4.16955	0.0233585	Up	0.0512887	CPR 27:cuticle protein
tetur13g00610	281	25.9424	30.3706	0.227361	Up	0.448033	n/a:Hypothetical protein
tetur02g10030	465	9.18891	10.2905	0.163348	Up	0.268943	n/a:Hypothetical protein
tetur02g07130	474	0.424148	0.01	-5.4065	Down	0.36745	n/a:glucose dehydrogenase
tetur15g00650	1024	6.48475	6.38374	-0.0226491	Down	0.0560687	n/a:cell cycle checkpoint protein RAD1
tetur01g10980	1138	11.6609	11.8076	0.0180268	Up	0.0623668	n/a:general receptor for phosphoinositides 1-associated scaffold protein
tetur08g02170	1685	13.91	14.1764	0.027374	Up	0.0822298	n/a:solute carrier family 25 member 44
tetur11g03030	3129	0.535516	0.574483	0.101333	Up	0.0621084	n/a:Endoglin/CD105 antigen
tetur18g00820	4718	7.11203	7.03132	-0.0164669	Down	0.053065	n/a:semaphorin
tetur06g02950	460	164.393	156.167	-0.0740639	Down	0.203249	-
tetur07g03970	753	142.586	113.452	-0.329745	Down	0.606808	n/a:apolipoprotein D
tetur17g02200	209	2.95263	3.27389	0.149005	Up	0.159873	n/a:Hypothetical protein
tetur02g04330	1135	8.70642	6.56318	-0.407684	Down	0.493411	n/a:Hypothetical protein
tetur11g02690	610	0.0454161	0.131481	1.53358	Up	0.141787	n/a:Hypothetical protein
tetur04g03370	160	1.32421	11.5957	3.13039	Up	0.885795	n/a:Hypothetical protein
tetur04g04690	775	1.04608	0.938408	-0.1567	Down	0.103708	n/a:Hypothetical protein
tetur02g03580	522	214.077	193.825	-0.143375	Down	0.351076	n/a:Ubiquinol-cytochrome C reductase complex, 6.4kDa protein
tetur02g05770	1674	16.3958	18.5253	0.176175	Up	0.344293	n/a:Protein kinase-like domain
tetur04g07650	2369	9.79349	11.8051	0.269521	Up	0.414282	-
tetur04g08260	1847	3.28204	2.88718	-0.184932	Down	0.186907	n/a:PREDICTED: hypothetical protein
tetur27g01870	247	0.325205	0.601625	0.887513	Up	0.246722	n/a:Hypothetical protein
tetur30g01670	174	168.018	175.572	0.0634513	Up	0.178832	n/a:PREDICTED: hypothetical protein
tetur07g07470	1373	124.079	128.589	0.0515027	Up	0.155158	n/a:ATG4 autophagy related 4 homolog A
tetur02g00300	1850	14.4096	15.4976	0.105005	Up	0.221174	-
tetur05g02540	1099	51.8154	57.9674	0.161858	Up	0.369065	-
tetur08g07740	3689	15.0876	16.1917	0.101896	Up	0.211485	SRF-TF:SRF-type transcription factor (DNA-binding and dimerisation domain)
tetur29g01090	968	27.7423	27.4992	-0.0127004	Down	0.0549706	n/a:translation initiation factor eIF-2B subunit alpha
tetur09g05260	1110	2.05107	2.38665	0.218607	Up	0.187682	-
tetur13g00640	3383	6.69715	6.43008	-0.0587117	Down	0.106162	n/a:serine/threonine-protein kinase haspin
tetur01g05790	426	30.4569	25.7769	-0.240693	Down	0.461986	-
tetur03g09200	423	1.05074	1.28809	0.293837	Up	0.175182	n/a:glucose dehydrogenase
tetur11g03530	234	0.681342	2.32414	1.77024	Up	0.599606	-
tetur08g01620	2492	3.71559	4.34112	0.224474	Up	0.247562	n/a:coiled-coil domain-containing protein 93
tetur09g06220	1023	0.820376	0.505169	-0.699521	Down	0.252826	n/a:Hypothetical protein
tetur01g15120	576	0.01	0.0538247	2.42827	Up	0.0979588	-
tetur07g03590	2127	8.83273	8.1993	-0.107359	Down	0.184194	n/a:unnamed protein product
tetur04g06750	2157	1.38525	1.95585	0.497644	Up	0.309961	n/a:Domain of unknown function DM13, Skeletor
tetur26g00720	1116	27.5986	24.22	-0.188399	Down	0.386926	RPF1:ribosome production factor 1
tetur05g08340	2172	9.00945	9.88904	0.134391	Up	0.224533	SP32/C:Serine protease, Clip domain
tetur08g05720	203	17.9761	10.9576	-0.714146	Down	0.722305	n/a:putative monovalent cation/H+ antiporter subunit B
tetur02g04540	1152	23.6279	25.3653	0.102362	Up	0.233803	n/a:chromosome 9 open reading frame 78
tetur15g00520	162	20.2528	45.5273	1.16861	Up	0.854305	n/a:hypothetical protein
tetur01g01470	1980	6.87903	6.38593	-0.107307	Down	0.168368	n/a:WD40/YVTN repeat-like-containing domain
tetur17g03660	741	2.86106	4.05545	0.503312	Up	0.42775	n/a:Hypothetical protein
tetur04g01620	2240	1.31391	1.32687	0.0141606	Up	0.0320716	n/a:unnamed protein product
tetur32g00860	489	0.237517	0.0893595	-1.41034	Down	0.187165	-
tetur01g03050	985	60.4134	68.7183	0.185826	Up	0.422195	n/a:SAP30-binding protein
tetur34g01243	1202	0.01	0.0344182	1.78317	Up	0.0679543	-
tetur06g03840	747	31.9251	40.658	0.348848	Up	0.591338	n/a:Probable ribosome biogenesis protein RLP24
tetur07g03580	684	0.01	0.0922695	3.20585	Up	0.146502	n/a:secreted salivary gland peptide, putative
tetur07g04270	3056	4.1513	4.23764	0.0296961	Up	0.0608165	n/a:DUF726 domain protein
tetur09g00950	2241	0.411743	0.348002	-0.242645	Down	0.0879142	n/a:sidestep protein, putative
tetur06g05430	1941	0.0665156	0.0411785	-0.691803	Down	0.0763517	TuABCG-07:ABC-transporter, class G
tetur01g08200	1149	1.26299	1.15503	-0.128913	Down	0.0974743	n/a:Hypothetical protein
tetur40g00230	1334	19.3287	17.6917	-0.127672	Down	0.270138	n/a:ATP synthase subunit b, mitochondrial precursor
tetur18g00240	3254	13.7244	14.4259	0.071908	Up	0.155029	n/a:prestin
tetur27g00670	1534	10.2884	7.90625	-0.379957	Down	0.495543	n/a:PREDICTED: hypothetical protein
tetur14g00690	1797	80.3889	85.6526	0.0915025	Up	0.241716	n/a:Adenylate cyclase-associated CAP
tetur25g01080	711	0.0859645	0.116022	0.432585	Up	0.0734449	n/a:Hypothetical protein
tetur01g17314	1026	0.10114	0.0917981	-0.139815	Down	0.0445062	-
tetur15g02830	1145	57.6898	58.733	0.0258538	Up	0.103288	n/a:fat storage-inducing transmembrane protein 2
tetur02g12930	1754	124.557	124.936	0.00437737	Up	0.0357535	n/a:Glycoside hydrolase, subgroup, catalytic core
tetur15g03630	384	0.344855	0.210519	-0.712038	Down	0.159131	-
tetur02g14460	1134	0.789137	0.906647	0.200264	Up	0.114592	n/a:Hypothetical protein
tetur06g05330	864	22.7397	19.2738	-0.238572	Down	0.442155	NAT5:N-acetyltransferase 5
tetur40g00020	1779	2.89071	2.31887	-0.317999	Down	0.271429	n/a:Major facilitator superfamily, general substrate transporter
tetur22g00640	573	0.702511	0.270473	-1.37703	Down	0.326109	n/a:Hypothetical protein
tetur01g15990	2868	1.67247	1.32175	-0.339527	Down	0.21943	n/a:Helicase, superfamily 1/2, ATP-binding domain
tetur06g03370	549	1.7247	0.971885	-0.827488	Down	0.395808	n/a:PREDICTED: similar to apolipoprotein D
tetur06g04540	216	81.2215	90.6035	0.157705	Up	0.378399	n/a:Cytochrome P450
tetur538g00010	1419	0.0162437	0.01	-0.69988	Down	0.0504489	n/a:Hypothetical protein
tetur05g05780	2119	9.7687	10.6448	0.123904	Up	0.21662	n/a:peptidase M28
tetur08g06580	1070	21.1842	19.5293	-0.117348	Down	0.258995	-
tetur03g06940	351	1.39203	2.41486	0.794757	Up	0.446128	n/a:Hypothetical protein
tetur01g08020	894	9.66076	12.954	0.423189	Up	0.555326	n/a:Hypothetical protein
tetur13g00570	3128	27.5971	28.1998	0.0311631	Up	0.0970545	n/a:syntaxin binding protein 1
tetur01g09520	1035	24.988	25.3056	0.0182212	Up	0.0729604	-
tetur05g00320	1601	71.9183	85.111	0.242986	Up	0.499709	n/a:delta
tetur10g01640	1798	0.917223	0.637821	-0.524122	Down	0.221013	n/a:cadherin
tetur05g09160	929	256.601	256.084	-0.00290686	Down	0.0358504	MSRB3:methionine-R-sulfoxide reductase B
tetur39g00270	3009	4.39743	5.13021	0.222356	Up	0.264615	n/a:Glutamate 5-kinase, ProB-related
tetur11g04480	1440	58.2514	65.1585	0.16166	Up	0.371746	n/a:PREDICTED: similar to kelch domain containing 3
tetur17g03630	3943	28.0102	27.9719	-0.00197403	Down	0.0324914	HR96-like c:HR96-like nuclear receptor c
tetur02g05040	2265	13.7135	13.8947	0.0189327	Up	0.0652413	n/a:Src homology-3, region
tetur11g03360	1997	25.7231	27.927	0.118594	Up	0.271849	49 kDa subunit:NADH-quinone oxidoreductase, 49kDA subunit
tetur03g03730	878	1.00711	0.092991	-3.43698	Down	0.499096	-
tetur19g00630	1976	5.53456	7.77965	0.491238	Up	0.528939	n/a:hydroxymethylglutaryl-CoA lyase
tetur432g00010	753	0.309376	0.0370248	-3.0628	Down	0.276048	n/a:Hypothetical protein
tetur01g02140	831	69.7713	67.7445	-0.042532	Down	0.129837	n/a:grpE protein homolog 1, mitochondrial precursor
tetur05g07840	1097	73.005	77.5169	0.0865146	Up	0.239939	n/a:Ras small GTPase
tetur17g04030	1344	0.01	0.221525	4.4694	Up	0.257089	-
tetur20g01090	3834	24.697	24.8677	0.0099373	Up	0.0524837	n/a:PREDICTED: lysine
tetur01g01870	849	0.543512	0.658596	0.277082	Up	0.124992	n/a:trimeric intracellular cation channel type A
tetur28g00530	534	593.915	619.145	0.0600208	Up	0.182191	n/a:60S ribosomal protein L30
tetur12g02510	1121	25.3752	28.2538	0.155026	Up	0.340159	n/a:PREDICTED: similar to RNA binding motif protein, X-linked 2
tetur09g00536	1884	0.0475908	0.0389038	-0.290772	Down	0.0485111	-
tetur14g03120	327	0.117148	0.01	-3.55025	Down	0.175473	CHHH-5:Crustacean Hyperglycemic Hormone Homolog
tetur39g00360	3176	19.557	20.81	0.0895921	Up	0.204735	n/a:antigen B membrane protein
tetur03g09270	234	70.3156	53.1935	-0.402594	Down	0.648795	n/a:Hypothetical protein
tetur11g01880	176	2.87122	13.6383	2.24792	Up	0.871843	n/a:hypothetical protein
tetur02g14881	1662	0.0373221	0.0224312	-0.734525	Down	0.0504489	n/a:hypothetical protein
tetur22g00310	1401	0.791682	0.979489	0.307109	Up	0.159292	n/a:glycosyl transferase
tetur25g00620	1643	8.45556	8.59325	0.0233027	Up	0.0613978	n/a:PREDICTED: similar to AGAP003892-PA
tetur36g01340	3504	29.4348	30.3458	0.043974	Up	0.120922	n/a:transportin-3
tetur39g00510	1084	55.5644	57.7133	0.0547417	Up	0.149312	n/a:COP9 signalosome complex subunit 5
tetur24g01250	1435	14.3438	14.3085	-0.00355484	Down	0.0324914	n/a:translation initiation factor eIF-2B subunit delta
tetur01g07940	315	0.172442	0.708725	2.03911	Up	0.379627	n/a:Hypothetical protein
tetur35g01430	966	0.388118	0.210978	-0.879408	Down	0.196305	n/a:Hypothetical protein
tetur11g03540	1097	13.5491	13.9559	0.0426781	Up	0.103352	n/a:catsup protein
tetur25g00130	3183	5.57278	6.66216	0.257594	Up	0.332472	n/a:polycomb complex protein BMI-1
tetur04g01080	240	0.387707	2.05989	2.40953	Up	0.617757	n/a:Hypothetical protein
tetur07g00280	1058	26.4978	23.9402	-0.146437	Down	0.320393	n/a:Biogenesis of lysosome-related organelles complex-1 subunit 1
tetur11g00770	2943	0.027053	0.0410274	0.600799	Up	0.0503843	n/a:PREDICTED: similar to limkain b1
tetur13g01040	1848	4.24627	4.20064	-0.0155887	Down	0.0469285	n/a:Protein kinase-like domain
tetur12g01690	1020	0.01	0.071449	2.83691	Up	0.123571	n/a:Hypothetical protein
tetur15g02120	1100	3.98095	4.59802	0.2079	Up	0.241522	n/a:ras-related protein Rab-23
tetur18g02320	1082	1.64974	2.1046	0.3513	Up	0.250856	n/a:Hypothetical protein
tetur22g00230	1155	50.9248	52.9248	0.0555756	Up	0.167334	n/a:ribosome biogenesis protein BRX1 homolog
tetur02g06500	393	0.664355	0.7955	0.259908	Up	0.12722	TuCPI-24:Cystatin
tetur03g02800	1539	1.12988	0.337097	-1.74493	Down	0.446709	n/a:PREDICTED: similar to adenylate cyclase
tetur02g03870	982	16.3817	19.7556	0.270181	Up	0.466798	n/a:RNA polymerase II-associated protein 3
tetur05g02800	321	32.1998	42.3249	0.394455	Up	0.624766	Homeobox:Homeobox domain
tetur15g01020	1073	6.89849	5.78193	-0.254729	Down	0.331019	n/a:Hypothetical protein
tetur25g00470	911	2.43943	2.51239	0.042514	Up	0.0611718	n/a:Hypothetical protein
tetur28g00790	3771	2.85864	3.31002	0.211511	Up	0.210355	n/a:unc-13 homolog B
tetur12g00580	498	1.8625	1.49306	-0.318969	Down	0.221045	n/a:Hypothetical protein
tetur01g09580	1401	2.42143	1.87776	-0.36685	Down	0.278244	n/a:dual oxidase maturation factor 1
tetur05g08670	1074	78.6645	93.7804	0.253575	Up	0.513468	n/a:Hypothetical protein
tetur16g01270	711	5.09879	7.52013	0.560603	Up	0.561559	n/a:Hypothetical protein
tetur21g00550	2173	33.5887	35.4153	0.076399	Up	0.203766	n/a:Inosine guanosine/xanthosine phosphorylase
tetur04g03980	1306	19.0114	19.4292	0.0313692	Up	0.0907887	n/a:OTU domain-containing protein 6B
tetur01g05240	168	22.5438	22.4979	-0.00294037	Down	0.0330405	-
tetur36g01010	3658	29.5661	28.1167	-0.0725117	Down	0.18077	n/a:ENTH/VHS
tetur04g04460	492	1.00059	0.769097	-0.379619	Down	0.18471	n/a:Hypothetical protein
tetur17g02430	396	0.01	0.055612	2.4754	Up	0.109554	n/a:Hypothetical protein
tetur09g04270	307	17.5028	23.3239	0.414216	Up	0.603966	n/a:copper chaperone
tetur12g04956	1530	0.0277035	0.0318041	0.199147	Up	0.0333635	-
tetur08g06270	1345	0.587983	0.461051	-0.350848	Down	0.137588	n/a:Hypothetical protein
tetur18g00730	486	13.8086	17.0561	0.304724	Up	0.485305	n/a:nucleolar protein 12
tetur04g05250	1140	3.55004	4.29354	0.274334	Up	0.288224	n/a:nicalin homolog
tetur03g05040	1689	5.57317	6.45292	0.211455	Up	0.279213	:Cytochrome P450 -
tetur04g02270	752	2.58527	1.88875	-0.452877	Down	0.33202	n/a:PREDICTED: similar to salivary secreted ribonuclease
tetur05g05760	2286	17.7812	18.6061	0.0654269	Up	0.161165	n/a:twinfilin-1
tetur01g12110	1062	0.435008	0.377992	-0.202686	Down	0.0848459	n/a:Curculin-like (mannose-binding) lectin
tetur07g07570	1203	0.01	0.10827	3.43657	Up	0.166365	n/a:unnamed protein product
tetur05g04330	1415	35.6773	39.0138	0.128974	Up	0.302403	n/a:WD repeat domain phosphoinositide-interacting protein 3
tetur19g02140	1285	1.47816	2.96084	1.00221	Up	0.540598	n/a:conserved hypothetical protein
tetur20g00410	1659	35.6982	36.9424	0.0494263	Up	0.14198	n/a:calcium-dependent protein kinase
tetur23g02340	690	0.0442186	0.0397783	-0.152668	Down	0.0331051	n/a:Bruno-3 transcript variant 9
tetur09g05030	217	1.13711	1.09362	-0.0562577	Down	0.0553905	n/a:Hypothetical protein
tetur14g02820	1143	0.138824	0.413342	1.57407	Up	0.259479	n/a:7TM GPCR, rhodopsin-like
tetur24g00080	1904	11.0887	12.4263	0.1643	Up	0.287869	n/a:THO complex subunit 6 homolog
tetur16g03470	729	1.23664	0.567779	-1.12303	Down	0.39542	SPH35:Serine protease homologue
tetur14g02110	761	0.566496	0.632269	0.15847	Up	0.0854596	n/a:Hypothetical protein
tetur04g01720	1498	6.44374	6.95067	0.109255	Up	0.17079	n/a:Peptidase, metallopeptidase
tetur04g08770	786	4.74888	7.40451	0.640815	Up	0.595569	n/a:kielin/chordin-like protein
tetur09g06829	3085	8.357	8.97591	0.103073	Up	0.176022	n/a:hypothetical protein
tetur17g02900	801	40.5077	46.1043	0.186705	Up	0.41018	n/a:phytanoyl-CoA dioxygenase domain-containing protein 1
tetur31g01710	238	0.218718	0.109496	-0.998194	Down	0.152833	n/a:Hypothetical protein
tetur32g00420	1451	38.1317	40.304	0.0799321	Up	0.207739	-
tetur38g00630	1570	8.48532	8.91266	0.070887	Up	0.132614	n/a:Protein kinase-like domain
tetur08g03470	520	98.0139	96.8856	-0.0167026	Down	0.0833925	n/a:Hypothetical protein
tetur30g01660	849	5.90355	7.24139	0.294684	Up	0.375686	n/a:Hypothetical protein
tetur01g14070	2142	6.7436	6.69996	-0.00936755	Down	0.0398876	n/a:elongation factor G
tetur34g01233	597	4.28357	3.79658	-0.174111	Down	0.202571	-
tetur17g01880	1698	0.01	0.0522072	2.38425	Up	0.097442	HLH:Helix-loop-helix DNA-binding domain
tetur13g04220	2112	25.2435	24.857	-0.0222626	Down	0.0750598	n/a:beta-galactosidase
tetur13g00230	768	0.0650176	0.389163	2.58147	Up	0.297461	Homeobox:Homeobox domain
tetur12g02160	317	5.38962	5.99216	0.152895	Up	0.208417	n/a:Hypothetical protein
tetur01g15770	2531	22.0613	22.9796	0.0588359	Up	0.150216	n/a:dual serine/threonine and tyrosine protein kinase
tetur18g01010	2896	0.125441	0.204863	0.707653	Up	0.123991	n/a:FAT tumor suppressor homolog 1
tetur01g06500	1154	95.6414	107.094	0.163169	Up	0.381145	n/a:chaperone protein DnaJ
tetur17g01770	564	3.77266	3.14478	-0.262625	Down	0.263743	-
tetur23g01420	1069	10.6511	13.561	0.348459	Up	0.505458	n/a:mitochondrial inner membrane protease ATP23 homolog
tetur02g12310	1222	42.5795	47.4513	0.156289	Up	0.3628	n/a:hydroxymethylglutaryl-CoA lyase
tetur07g04840	3850	6.88492	6.65575	-0.0488376	Down	0.0941477	n/a:neuron navigator 1
tetur11g05450	819	0.01	0.0185685	0.892857	Up	0.0507396	n/a:Hypothetical protein
tetur04g06910	4560	5.34819	5.72919	0.0992791	Up	0.14689	n/a:Filamin/ABP280 repeat-like
tetur15g00810	1260	0.358191	0.184576	-0.956518	Down	0.192656	n/a:Hypothetical protein
tetur25g00960	252	0.119504	0.466139	1.9637	Up	0.303049	n/a:Hypothetical protein
tetur26g00800	889	20.9294	22.609	0.11136	Up	0.24543	n/a:conserved hypothetical protein
tetur35g00480	1040	26.8484	24.6123	-0.125454	Down	0.285705	n/a:high mobility group protein 20A
tetur06g02810	692	4.59147	5.98125	0.381491	Up	0.419191	-
tetur27g00300	411	0.5113	0.338714	-0.594102	Down	0.177605	n/a:Hypothetical protein
tetur348g00010	974	207.304	227.148	0.131878	Up	0.331051	n/a:Ubiquitin-conjugating enzyme, E2
tetur28g00450	2391	1.43	1.64258	0.199943	Up	0.146793	NRT5:RNA binding
tetur09g05360	1774	696.117	775.009	0.154881	Up	0.374847	n/a:actin
tetur17g02640	1551	1.38462	1.96105	0.50214	Up	0.312641	n/a:SMAD domain, Dwarfin-type
tetur01g11830	249	372.924	335.935	-0.150702	Down	0.37265	-
tetur01g15660	822	130.53	140.48	0.105989	Up	0.287417	CBX1:Chromobox protein homolog
tetur22g00690	759	181.397	183.957	0.020218	Up	0.0853627	n/a:minor tail protein gp26-like
tetur02g07450	996	24.1854	25.9409	0.101086	Up	0.234287	n/a:aldo-keto reductase
tetur19g01870	822	11.7717	12.0103	0.0289543	Up	0.0800013	CPR 12:cuticle protein
tetur01g09760	1565	2.99045	4.36118	0.544356	Up	0.462179	n/a:Hypothetical protein
tetur04g01530	1167	6.76734	7.43103	0.134975	Up	0.202539	n/a:guanine nucleotide binding protein
tetur32g01940	2123	21.5919	24.4283	0.178066	Up	0.364414	n/a:Protein of unknown function DUF544
tetur02g03930	1123	18.4166	18.2344	-0.0143361	Down	0.0529036	n/a:variable lymphocyte receptor A
tetur10g00200	306	0.305977	0.064533	-2.24531	Down	0.252245	n/a:Hypothetical protein
tetur28g01180	2424	1.00698	0.908019	-0.14924	Down	0.0978296	n/a:PREDICTED: similar to RHO guanyl-nucleotide exchange factor
tetur02g07790	1430	4.24289	4.32113	0.0263614	Up	0.0588463	n/a:unnamed protein product
tetur15g00550	2009	21.3644	23.514	0.138311	Up	0.29843	n/a:PREDICTED: similar to F55A4.8a
tetur14g02040	2360	66.7712	65.3924	-0.0301008	Down	0.105678	n/a:Phox-like
tetur22g00440	1325	10.473	10.5322	0.00812589	Up	0.0435372	n/a:glycosyl transferase
tetur41g00140	342	0.078204	0.074346	-0.0729873	Down	0.0316517	n/a:protein-tyrosine sulfotransferase 2
tetur04g05750	170	1.46882	1.66755	0.183074	Up	0.138395	n/a:hypothetical protein
tetur31g00830	1098	2.07822	2.41236	0.215103	Up	0.185485	n/a:methyl-accepting chemotaxis sensory transducer
tetur04g08560	2023	2.17834	2.94606	0.435561	Up	0.345036	n/a:peroxisomal N
tetur01g05160	765	13.5314	14.1387	0.0633333	Up	0.137007	n/a:Hypothetical protein
tetur20g01260	263	1.84399	0.563191	-1.71113	Down	0.544765	n/a:Hypothetical protein
tetur02g14981	1623	0.171713	0.220573	0.361257	Up	0.0883664	n/a:hypothetical protein
tetur23g01700	315	34.1955	27.3163	-0.324047	Down	0.555713	-
tetur21g03220	3660	0.0264492	0.102869	1.95952	Up	0.134875	n/a:GE15640
tetur01g00440	812	0.277589	0.271582	-0.0315599	Down	0.0359473	n/a:ADP-ribosylation factor-like protein 3
tetur03g02910	2046	3.21652	3.89534	0.276248	Up	0.280925	n/a:Plexin-like fold
tetur15g00640	267	39.6865	47.0457	0.245416	Up	0.493024	n/a:Hypothetical protein
tetur39g00600	817	12.2385	13.244	0.113918	Up	0.215781	n/a:Hypothetical protein
tetur22g02580	456	25.4121	30.6969	0.272575	Up	0.499096	n/a:Hypothetical protein
tetur02g11800	657	58.6581	70.6951	0.269281	Up	0.531975	TYKY :NADH dehydrogenase, subunit TYKY
tetur02g04230	597	871.979	958.737	0.136842	Up	0.35634	-
tetur04g04540	1714	79.6425	99.4929	0.321053	Up	0.592178	n/a:unnamed protein product
tetur08g07260	1545	62.8203	66.2942	0.0776496	Up	0.216814	n/a:ubiquitin carboxyl-terminal hydrolase 7
tetur09g06200	279	2.12505	3.47359	0.708934	Up	0.490246	n/a:Hypothetical protein
tetur06g02620	270	98.7133	106.121	0.104387	Up	0.265551	n/a:Cytochrome P450
tetur35g01140	1410	1.25394	1.60158	0.353025	Up	0.221723	n/a:RNA-binding protein PNO1
tetur01g05250	498	0.352971	0.395035	0.162429	Up	0.068794	n/a:Protein kinase-like domain
tetur01g04260	1650	17.0362	16.5492	-0.0418465	Down	0.108359	n/a:AGAP007915-PA
tetur01g10700	1581	4.07179	4.2922	0.0760507	Up	0.109941	-
tetur05g03150	205	18.0138	16.3778	-0.137357	Down	0.282701	n/a:Hypothetical protein
tetur23g01570	168	1.05166	1.1059	0.0725568	Up	0.0620115	n/a:Hypothetical protein
tetur04g06820	4239	13.6819	13.9689	0.0299603	Up	0.0836509	n/a:unnamed protein product
tetur06g04430	756	1.06019	0.49221	-1.10698	Down	0.364899	n/a:Hypothetical protein
tetur09g02430	1578	20.5465	21.9822	0.0974431	Up	0.225631	n/a:adenylate cyclase, putative
tetur18g03670	351	0.101671	0.01	-3.34584	Down	0.156805	n/a:mitochondrial ribosomal protein S31
tetur04g08480	3318	0.48776	0.397332	-0.295825	Down	0.111201	TuCCE-26-nrl:Carboxyl/cholinesterase, similar to neuroligin
tetur01g05370	462	0.0495536	0.111309	1.16751	Up	0.111782	n/a:Hypothetical protein
tetur32g02270	762	0.373854	0.330282	-0.178781	Down	0.070312	n/a:5-hydroxytryptamine receptor 2A
tetur04g08460	1718	3.14456	3.60684	0.197879	Up	0.209483	n/a:tolkin
tetur25g02078	600	1.8924	1.81309	-0.0617705	Down	0.0696983	n/a:n/a
tetur18g01330	1043	0.136813	0.01	-3.77413	Down	0.194464	n/a:motile sperm domain containing 2
tetur27g01390	1064	47.5496	47.7039	0.00467552	Up	0.035043	-
tetur23g01160	1584	14.6891	16.1538	0.137128	Up	0.27495	n/a:PREDICTED: growth arrest-specific 2 like 2
tetur05g01750	591	51.6346	61.0759	0.242266	Up	0.491409	-
tetur07g01500	929	11.3352	11.6133	0.0349745	Up	0.0830696	n/a:INO80 complex subunit E
tetur09g02370	2985	7.6478	7.69113	0.00814984	Up	0.0398876	n/a:DNA-binding protein SMUBP-2
tetur06g05720	1218	60.5243	74.4363	0.298492	Up	0.565209	n/a:adenylate kinase
tetur09g04220	917	7.0022	6.44524	-0.119572	Down	0.183967	-
tetur04g03030	804	7.67384	8.87036	0.209045	Up	0.314482	n/a:uroporphyrinogen III synthase
tetur01g15420	1094	30.3967	30.0511	-0.0164945	Down	0.0737032	n/a:Transcription factor TFIIE beta subunit, DNA-binding domain
tetur08g06630	230	19.4503	19.9016	0.0330957	Up	0.0922744	n/a:Hypothetical protein
tetur02g07210	2229	5.77193	5.84713	0.0186749	Up	0.053065	n/a:DNA ligase 1
tetur03g02470	318	24.0838	22.9069	-0.0722777	Down	0.17473	-
tetur01g14250	904	52.5956	52.0369	-0.0154099	Down	0.0787094	n/a:NADH dehydrogenase
tetur04g02660	320	171.4	162.595	-0.0760887	Down	0.225631	n/a:Hypothetical protein
tetur04g09180	1427	9.90583	12.4018	0.324205	Up	0.470641	-
tetur23g00020	504	8.57707	9.01436	0.071741	Up	0.13368	n/a:lachesin, putative
tetur05g04950	213	1.55038	2.58171	0.735704	Up	0.441864	n/a:Hypothetical protein
tetur04g09350	1221	1.88086	1.79255	-0.0693791	Down	0.0759964	n/a:Nucleoside diphosphate kinase, core
tetur06g01700	1759	4.89858	4.71479	-0.0551671	Down	0.092662	n/a:Glycoside hydrolase, subgroup, catalytic core
tetur02g12590	2024	9.71824	10.4593	0.106023	Up	0.196079	-
tetur03g08600	1806	7.01558	7.08823	0.014863	Up	0.0446677	-
tetur22g00700	4236	3.64654	4.27846	0.230564	Up	0.251566	n/a:IKI3
tetur18g00570	252	0.112068	0.298069	1.41127	Up	0.213649	-
tetur17g04040	1317	0.01	0.108628	3.44132	Up	0.166365	-
tetur02g07150	1380	0.788545	1.14769	0.541466	Up	0.252309	n/a:PREDICTED: similar to glucose dehydrogenase
tetur01g12390	1749	0.53242	0.522569	-0.0269419	Down	0.0359473	n/a:Hypothetical protein
tetur02g01960	387	7.35503	7.07144	-0.0567262	Down	0.107583	n/a:nucleolar GTP-binding protein 1
tetur37g00140	1047	4.24507	3.92942	-0.111474	Down	0.141948	n/a:PREDICTED: hypothetical protein
tetur01g01990	336	26.2956	46.01	0.807126	Up	0.796492	n/a:Hypothetical protein
tetur03g04960	2817	1.57922	1.88489	0.255272	Up	0.190782	CHIT 3:chitinase
tetur06g00530	1039	96.9131	102.486	0.0806618	Up	0.221949	n/a:Hypothetical protein
tetur19g01800	270	10.5237	12.7572	0.277671	Up	0.432013	allatotropin:Neuropeptide precursor
tetur26g01120	1646	9.19662	10.6218	0.207852	Up	0.334604	n/a:FAD dependent oxidoreductase
tetur06g02420	1455	1.39502	1.62437	0.219594	Up	0.156708	CYP385C-p:Cytochrome P450 - CYP385Cp probable pseudogene
tetur20g02600	1016	1.72263	1.41657	-0.282212	Down	0.195595	n/a:Hypothetical protein
tetur06g04790	1757	17.0119	18.392	0.11253	Up	0.23545	n/a:Hypothetical protein
tetur02g04820	1671	20.0715	19.9365	-0.00974349	Down	0.0505781	n/a:Phospholipase B-like
tetur27g02050	1962	15.3584	15.2116	-0.013856	Down	0.0511272	n/a:PREDICTED: hypothetical protein
tetur01g07320	3617	1.58655	2.16838	0.450729	Up	0.304179	n/a:PREDICTED: vacuolar protein sorting 8 homolog
tetur21g02150	3927	0.111152	0.119664	0.106456	Up	0.0428913	n/a:PREDICTED: hypothetical protein
tetur08g00450	901	4.90992	4.89142	-0.0054447	Down	0.0353013	n/a:methyltransferase-like protein 11A
tetur11g01290	1014	15.6624	13.5849	-0.205306	Down	0.370486	n/a:Zinc finger, RING-type
tetur32g00790	1566	20.1713	22.7568	0.173994	Up	0.347846	n/a:conserved hypothetical protein
tetur02g02400	2841	16.9858	20.6829	0.284109	Up	0.482947	n/a:beta-mannosidase
tetur06g01010	453	2.31778	4.22575	0.866467	Up	0.575577	qvr:TFD (Three Finger domain) protein
tetur07g08077	1161	0.0895475	0.01	-3.16265	Down	0.146244	n/a:hypothetical protein
tetur10g00710	712	4.30555	4.72907	0.135362	Up	0.174956	n/a:Hypothetical protein
tetur21g03160	522	0.150178	0.01	-3.90861	Down	0.203572	n/a:Calycin-like
tetur19g00830	2923	4.87547	4.5808	-0.0899417	Down	0.126736	n/a:PREDICTED: similar to tetratricopeptide repeat domain 19
tetur04g04320	932	6.18316	7.27442	0.234487	Up	0.315742	n/a:Hypothetical protein
tetur28g01310	6266	1.73012	1.58678	-0.124775	Down	0.104838	n/a:Armadillo-type fold
tetur06g00270	2214	6.82851	7.17323	0.0710521	Up	0.122182	n/a:BTB/POZ-like
tetur05g03500	1578	6.37932	6.50975	0.0291995	Up	0.0678251	n/a:chordin
tetur14g00650	4036	1.73547	1.96341	0.178039	Up	0.147245	n/a:Rap/ran-GAP
tetur17g00310	1048	0.071361	0.0700044	-0.0276892	Down	0.0298107	-
tetur32g01800	1509	53.0825	55.8188	0.0725162	Up	0.19314	n/a:26S protease regulatory subunit 6B
tetur35g01230	369	0.426334	0.524622	0.299294	Up	0.117111	n/a:PREDICTED: solute carrier family 24
tetur11g05660	1383	0.315626	0.498046	0.658065	Up	0.186713	n/a:hypothetical protein Y39G10AR.18
tetur04g01250	1712	3.91411	3.28349	-0.253452	Down	0.259382	n/a:hypothetical protein IscW_ISCW013795
tetur01g05820	1482	5.41502	5.81567	0.102979	Up	0.149797	n/a:NAD(P)-binding domain
tetur41g00270	2681	4.35932	4.33961	-0.00653772	Down	0.0353013	n/a:doublesex and mab-3 related transcription factor 2
tetur126g00010	1600	4.9207	4.01015	-0.295209	Down	0.324947	n/a:Hypothetical protein
tetur117g00010	782	31.8908	34.7008	0.121829	Up	0.281539	-
tetur02g13950	438	0.0864235	0.137566	0.670623	Up	0.0971513	-
tetur33g00330	2001	11.1516	11.2402	0.0114235	Up	0.0467993	gitf:gonadotropin inducible transcription factor
tetur11g05050	3816	4.16611	4.23632	0.0241123	Up	0.0512887	n/a:ATPase, P-type, K/Mg/Cd/Cu/Zn/Na/Ca/Na/H-transporter
tetur19g02050	6182	2.06183	2.05703	-0.00336255	Down	0.0264518	DSCAM2:Down Syndrome Cell Adhesion Molecule homologue
tetur02g12280	6519	0.152981	0.156837	0.0359134	Up	0.0307151	n/a:ion channel nompc
tetur01g15580	849	3.98431	4.21049	0.0796599	Up	0.111718	n/a:Rho/RAC guanine nucleotide exchange factor, putative
tetur36g00640	1504	2.58662	2.94034	0.184912	Up	0.17725	n/a:putative peptidylglycine alpha-hydroxylating monooxygenase
tetur06g04400	1293	1.37705	2.48606	0.852283	Up	0.470028	n/a:wingless
tetur04g00870	1053	1.18977	1.09933	-0.114058	Down	0.085395	n/a:Hypothetical protein
tetur26g02650	1706	0.138574	0.113055	-0.293643	Down	0.0688263	n/a:antigen, p83/100
tetur01g03890	828	12.971	14.9027	0.200278	Up	0.356082	n/a:PREDICTED: hypothetical protein
tetur08g02470	1514	0.110777	0.111614	0.0108648	Up	0.0280667	-
tetur14g01900	1614	39.8094	34.8029	-0.1939	Down	0.406757	n/a:Basic-leucine zipper (bZIP) transcription factor
tetur03g07720	474	3.35351	4.4893	0.420819	Up	0.401234	n/a:Hypothetical protein
tetur12g03470	1496	16.6741	16.6383	-0.00309653	Down	0.0324914	HYP112:Hypothetical protein with a conserved domain
tetur02g02230	1359	0.374123	0.245777	-0.606168	Down	0.155836	n/a:Hypothetical protein
tetur02g05340	1293	0.776594	0.455852	-0.768593	Down	0.257122	n/a:lipase 1 precursor
tetur02g02650	813	0.035147	0.0334373	-0.0719433	Down	0.0316517	n/a:Homeodomain-related
tetur06g04610	1344	18.1374	19.1077	0.0751902	Up	0.180608	n/a:PREDICTED: similar to lactation elevated 1
tetur14g02750	1191	0.379277	2.19944	2.53581	Up	0.637233	n/a:5-hydroxytryptamine receptor 1A
tetur11g00500	2315	11.9919	12.1267	0.0161267	Up	0.0602674	n/a:1,2-dihydroxy-3-keto-5-methylthiopentene dioxygenase
tetur352g00010	357	0.160698	0.273397	0.766645	Up	0.14731	n/a:Hypothetical protein
tetur17g01070	1293	0.687531	0.969493	0.495806	Up	0.218881	n/a:Hypothetical protein
tetur10g04570	1010	71.6506	61.462	-0.221283	Down	0.469253	n/a:GOLD
tetur06g02150	899	5.39652	7.23646	0.423254	Up	0.47681	-
tetur01g11440	483	14.7895	15.8705	0.101774	Up	0.210516	n/a:Hypothetical protein
tetur06g05480	1553	20.8699	19.9399	-0.0657654	Down	0.165784	n/a:PREDICTED: similar to wurst CG9089-PA
tetur13g03700	1746	30.4564	28.6913	-0.0861346	Down	0.218171	-
tetur03g08130	1326	28.5526	27.9391	-0.0313391	Down	0.0972482	n/a:PREDICTED: similar to ELL associated factor 2
tetur11g01020	1854	0.0456162	0.0380993	-0.259778	Down	0.0476713	-
tetur33g01710	951	0.032524	0.0314345	-0.0491582	Down	0.0309089	-
tetur25g00220	1079	3.64908	3.78299	0.0519903	Up	0.0781926	-
tetur14g03670	2298	0.832684	1.34764	0.694595	Up	0.317744	n/a:PREDICTED: similar to shavenoid CG13209-PA
tetur02g03470	771	1.32597	0.839159	-0.660031	Down	0.309218	-
tetur03g01750	243	3.71277	5.14039	0.469385	Up	0.452845	n/a:Hypothetical protein
tetur05g06360	1452	1.58134	1.96336	0.312177	Up	0.22182	n/a:hypothetical protein TTHERM_01476540
tetur27g00920	2151	0.01	0.0499049	2.31918	Up	0.0966346	n/a:PREDICTED: similar to CG5237-PA
tetur06g03640	2279	7.976	9.4957	0.25161	Up	0.368452	n/a:CD151 antigen, putative
tetur05g08880	1386	595.155	658.504	0.145926	Up	0.374621	n/a:Platelet-derived growth factor (PDGF)
tetur24g00230	1805	6.72132	7.13541	0.0862517	Up	0.144952	n/a:maleless
tetur08g01460	351	0.071468	0.01	-2.8373	Down	0.123571	n/a:Hypothetical protein
tetur23g01180	1765	13.4175	14.2433	0.086178	Up	0.18442	n/a:Superantigen toxin, C-terminal, Staphylococcal/Streptococcal
tetur11g04390	2467	7.35034	8.35647	0.185082	Up	0.281474	CYP392A5:Cytochrome P450 - CYP392A5
tetur11g05360	249	0.0800035	0.01	-3.00006	Down	0.135392	n/a:Hypothetical protein
tetur03g04800	1582	3.08006	2.87328	-0.100265	Down	0.116368	n/a:tRNA
tetur264g00010	285	0.01	1.05888	6.72639	Up	0.560623	n/a:Calmodulin-binding domain
tetur37g00980	1422	21.8725	21.1437	-0.0488904	Down	0.130095	n/a:conserved hypothetical protein
tetur16g01880	612	0.25181	1.17004	2.21615	Up	0.487178	n/a:integrin alpha 2
tetur29g00480	2388	0.570299	0.621321	0.12362	Up	0.0698921	n/a:Hypothetical protein
tetur479g00010	1080	2.2051	1.61411	-0.450105	Down	0.306537	n/a:argonaute protein group
tetur11g03910	1536	8.40781	10.1904	0.277409	Up	0.406918	n/a:ATPase, AAA+ type, core
tetur01g12880	1662	2.31946	2.65014	0.19228	Up	0.17641	n/a:transmembrane protein 5
tetur02g06390	285	8.01765	17.1256	1.0949	Up	0.800562	n/a:Hypothetical protein
tetur04g09020	1881	11.3443	12.773	0.171135	Up	0.303372	n/a:beta-1,3-N-acetylglucosaminyltransferase lunatic fringe
tetur11g02180	2049	3.3081	3.38821	0.0345161	Up	0.0588463	n/a:PREDICTED: similar to voltage-gated calcium channel beta subunit
tetur28g02230	599	0.259152	0.071983	-1.84807	Down	0.218041	n/a:Hypothetical protein
tetur01g01230	393	6.1225	4.14575	-0.562488	Down	0.530877	n/a:SJCHGC06741 protein
tetur10g02720	1461	0.472581	0.379802	-0.315312	Down	0.112622	n/a:Growth factor, receptor
tetur05g03460	2568	3.7672	4.30061	0.191047	Up	0.217654	n/a:carboxypeptidase D
tetur05g02090	1884	3.92596	4.49514	0.195324	Up	0.229346	n/a:ENTH/VHS
tetur03g06210	740	23.4628	23.8352	0.0227155	Up	0.0743815	n/a:N-acetyltransferase ARD1 homolog
tetur12g03520	1944	0.169074	0.132335	-0.353459	Down	0.0797752	TRAF1:putative Tumor Necrosis Factor Receptor (TNFR)-Associated Factor (TRAF)
tetur11g02730	1403	3.25589	3.37224	0.0506596	Up	0.0761902	n/a:glycyl-tRNA synthetase
tetur03g06580	3311	6.08648	6.69832	0.138191	Up	0.203669	n/a:Hypothetical protein
tetur07g08035	936	0.0400894	0.01	-2.00322	Down	0.0812609	n/a:n/a
tetur09g02320	1098	0.37238	0.55796	0.583386	Up	0.186842	n/a:Hypothetical protein
tetur25g00630	167	1.52545	2.19718	0.526419	Up	0.340127	n/a:Hypothetical protein
tetur20g00110	1695	5.94965	5.1041	-0.221147	Down	0.280699	-
tetur08g00040	2392	19.3832	18.965	-0.0314637	Down	0.0907887	n/a:DENN
tetur07g03740	727	23.3274	21.7856	-0.0986571	Down	0.229152	n/a:Hypothetical protein
tetur07g00460	1725	9.20552	10.4365	0.181059	Up	0.296202	n/a:Hypothetical protein
tetur01g11140	408	10.0076	13.3331	0.413904	Up	0.551773	n/a:Protein kinase-like domain
tetur01g14670	2436	2.53026	2.56279	0.0184296	Up	0.0414056	n/a:Fibroin
tetur13g02500	1826	118.993	122.9	0.0466143	Up	0.15448	n/a:Hypothetical protein
tetur02g01480	643	3.37893	3.17033	-0.0919356	Down	0.112396	n/a:Hypothetical protein
tetur01g08260	1146	0.214839	0.181416	-0.243962	Down	0.0666947	n/a:hypothetical protein BRAFLDRAFT_63277
tetur01g00100	1478	14.3514	13.9606	-0.0398305	Down	0.101802	-
tetur16g02300	1426	2.62365	2.89392	0.14145	Up	0.14563	n/a:Glycosyltransferase 28 domain protein
tetur16g02900	894	8.63475	8.08544	-0.0948272	Down	0.161068	n/a:Hypothetical protein
tetur34g01070	153	29.0436	51.6692	0.831086	Up	0.804954	n/a:Hypothetical protein
tetur11g04800	2491	33.9536	35.2874	0.0555886	Up	0.160003	n/a:RNA recognition, domain 1
tetur03g01280	951	19.6367	17.1592	-0.194574	Down	0.365771	n/a:conserved hypothetical protein
tetur04g06070	1001	0.846634	1.23754	0.547664	Up	0.265551	n/a:Hypothetical protein
tetur06g03710	3761	10.2622	10.8443	0.079593	Up	0.155675	n/a:Armadillo-type fold
tetur09g03890	1422	2.99463	3.31092	0.144854	Up	0.156127	n/a:Hypothetical protein
tetur01g09610	369	6.32517	4.94164	-0.356115	Down	0.410729	n/a:conserved hypothetical protein
tetur04g03500	180	1.11988	1.95034	0.800385	Up	0.410406	n/a:4-aminobutyrate aminotransferase, mitochondrial
tetur03g06340	616	16.5626	20.8999	0.335563	Up	0.539952	n/a:Hypothetical protein
tetur06g06350	2528	10.9306	12.2266	0.161657	Up	0.28493	n/a:Hypothetical protein
tetur01g03500	378	4.67895	7.97713	0.769685	Up	0.65041	n/a:Hypothetical protein
tetur22g00130	3324	326.405	331.264	0.0213161	Up	0.0866869	n/a:bicaudal C homolog 1
tetur31g00140	488	138.877	144.007	0.0523363	Up	0.155642	n/a:CG3939
tetur03g04020	3887	3.07311	3.55306	0.209361	Up	0.21662	n/a:unnamed protein product
tetur13g02820	329	4.89984	4.3424	-0.174242	Down	0.213488	n/a:Hypothetical protein
tetur02g08950	2076	30.7005	28.9563	-0.0843874	Down	0.202345	n/a:Hypothetical protein
tetur06g03100	721	6.61288	7.20587	0.123894	Up	0.187908	n/a:apolipoprotein D
tetur01g04310	791	0.832999	1.22202	0.552878	Up	0.265551	n/a:zeta-sarcoglycan
tetur15g02320	259	1.2057	0.920875	-0.388799	Down	0.204864	n/a:Hypothetical protein
tetur33g00480	868	42.1515	40.6504	-0.0523144	Down	0.145081	n/a:zinc finger protein 593
tetur07g03480	2019	13.0448	12.9802	-0.00716224	Down	0.0435372	n/a:myeloid/lymphoid or mixed-lineage leukemia
tetur86g00020	1643	6.1398	6.98494	0.186056	Up	0.263743	n/a:Hypothetical protein
tetur31g01410	3741	12.4471	12.7512	0.0348235	Up	0.0845553	n/a:scribbled homolog
tetur19g00310	3096	10.9705	10.6107	-0.0481088	Down	0.107713	n/a:ARID/BRIGHT DNA-binding domain
tetur19g01500	482	12.1654	8.03101	-0.599128	Down	0.646276	-
tetur01g12530	1440	26.5742	29.9764	0.173796	Up	0.363542	n/a:unnamed protein product
tetur08g06070	3620	59.4239	62.6342	0.0759061	Up	0.215361	n/a:RNA-binding protein Lupus La
tetur04g00630	1149	15.7921	15.5335	-0.0238201	Down	0.0701828	-
tetur02g01730	1119	664.138	663.616	-0.0011322	Down	0.0358504	n/a:PREDICTED: similar to lipid storage droplet protein 5
tetur01g04910	1796	27.9969	29.1802	0.0597202	Up	0.157096	n/a:zinc finger CCCH domain-containing protein 10
tetur24g01260	1861	10.3231	11.039	0.0967263	Up	0.186228	n/a:PREDICTED: calcium binding protein 39-like
tetur08g00080	787	16.7448	14.1489	-0.243022	Down	0.417609	n/a:Golgin subfamily A member 7
tetur22g00950	396	2.99458	2.79409	-0.0999766	Down	0.114011	n/a:RNA-binding protein 38
tetur09g02600	8883	3.46974	3.65225	0.07396	Up	0.0981526	n/a:transformation/transcription domain-associated protein
tetur16g01380	2595	6.66496	7.80835	0.228419	Up	0.321911	n/a:small G protein signaling modulator 3
tetur04g09170	1587	11.3625	12.9741	0.191361	Up	0.330534	n/a:syntaxin 16
tetur01g16170	3022	25.9655	27.5715	0.0865845	Up	0.215393	n/a:Forkhead-associated (FHA) domain
tetur03g04280	1290	58.5827	69.4835	0.246196	Up	0.50591	n/a:Phosphatidylinositol-4-phosphate 5-kinase, core
tetur20g01750	2071	15.1796	15.5886	0.0383576	Up	0.103352	n/a:CDP-diacylglycerol synthase
tetur320g00010	1344	32.6206	30.6523	-0.0897878	Down	0.221304	n/a:Hypothetical protein
tetur03g09997	1009	0.0541829	0.0541379	-0.00119868	Down	0.0264518	n/a:hypothetical protein
tetur16g03060	2733	13.0396	13.7927	0.0810056	Up	0.169078	n/a:phenylalanyl-tRNA synthetase beta chain
tetur110g00010	396	0.46977	0.122588	-1.93814	Down	0.302758	-
tetur11g02710	163	64.5961	36.8095	-0.81137	Down	0.806311	n/a:Gas3p
tetur04g01790	1569	25.2838	26.1406	0.048079	Up	0.134068	n/a:catsup protein
tetur18g00400	1104	7.59423	7.76232	0.0315842	Up	0.0731865	n/a:Hypothetical protein
tetur39g00540	1005	41.0921	44.3749	0.110885	Up	0.269685	n/a:Heat shock factor-binding protein 1
tetur07g04860	230	0.337101	1.41066	2.06511	Up	0.515632	n/a:Hypothetical protein
tetur01g16974	1824	12.7203	14.9127	0.229409	Up	0.392901	-
tetur01g13900	912	5.63023	6.33894	0.171049	Up	0.235902	-
tetur26g02270	744	0.0395759	0.068587	0.793315	Up	0.076933	n/a:Hypothetical protein
tetur07g02310	1137	0.0398844	0.044428	0.155646	Up	0.0332666	n/a:hypothetical protein NEMVEDRAFT_v1g152875
tetur11g01790	1846	21.3764	20.8861	-0.0334792	Down	0.0941477	n/a:Hypothetical protein
tetur25g01220	1371	24.9992	22.9074	-0.126068	Down	0.281959	n/a:Hypothetical protein
tetur34g00900	5486	2.43572	2.90742	0.255391	Up	0.231865	n/a:DNA polymerase I
tetur07g06890	1072	13.0132	11.2768	-0.206624	Down	0.354305	n/a:conserved hypothetical protein
tetur01g00420	1839	0.0859744	0.0862465	0.00455793	Up	0.0264518	n/a:dopa decarboxylase
tetur13g00730	252	0.512506	0.972326	0.923872	Up	0.318972	n/a:Hypothetical protein
tetur27g00080	824	4.29028	5.04927	0.235	Up	0.273464	n/a:Hypothetical protein
tetur01g06570	1621	0.267643	0.764706	1.5146	Up	0.3555	n/a:sodium-dependent glucose transporter 1
tetur36g00390	2316	2.57781	2.53173	-0.0260196	Down	0.0514825	n/a:Hypothetical protein
tetur25g00510	846	197.642	184.099	-0.102412	Down	0.270428	n/a:Hypothetical protein
tetur01g07400	1090	44.6745	45.6908	0.0324522	Up	0.103094	n/a:eukaryotic translation initiation factor 2 subunit 2
tetur22g01190	975	1.29584	1.13446	-0.191882	Down	0.12735	CHHH-3:Crustacean Hyperglycemic Hormone Homolog
tetur03g05280	507	1.88103	0.98319	-0.935981	Down	0.436697	n/a:Hypothetical protein
tetur01g08600	1285	17.3975	18.5785	0.0947579	Up	0.201957	n/a:PREDICTED: similar to IP15312p
tetur02g15495	447	0.864733	0.622958	-0.473119	Down	0.199955	-
tetur16g01150	591	0.852981	0.874538	0.0360091	Up	0.0433758	n/a:dehydrogenase/reductase SDR family member 4
tetur09g03250	875	113.532	117.809	0.0533505	Up	0.154932	-
tetur13g02960	474	8.8388	9.33508	0.0788126	Up	0.148182	n/a:Hypothetical protein
tetur39g00250	733	45.6017	40.3736	-0.175677	Down	0.394322	n/a:nuclear migration protein nudC
tetur18g01190	2373	25.7488	27.8022	0.110694	Up	0.253214	n/a:Zinc finger, RING-type
tetur12g02060	576	1313.6	1338.11	0.0266653	Up	0.11217	CPR 16:cuticle protein
tetur26g02060	3536	3.47666	3.64622	0.0686976	Up	0.0960209	n/a:DNA polymerase gamma
tetur18g02860	987	6.67121	6.75022	0.0169861	Up	0.053065	n/a:PREDICTED: similar to kelch domain containing 3
tetur08g04270	5007	0.501293	0.544571	0.119467	Up	0.0644015	n/a:Pleckstrin homology
tetur12g02880	1716	12.917	11.8276	-0.127119	Down	0.241328	n/a:Chromatin SPT2
tetur11g05220	891	24.108	28.1201	0.222092	Up	0.432304	SP39:Serine protease
tetur04g08640	150	2.00026	3.90033	0.963409	Up	0.583393	n/a:Hypothetical protein
tetur29g01600	1222	92.1653	109.211	0.244823	Up	0.504715	-
tetur04g00320	2364	1.29445	1.34941	0.0599895	Up	0.0596538	Homeobox:Homeobox domain
tetur01g02080	249	0.544905	1.03676	0.927999	Up	0.33005	n/a:doublesex- and mab-3-related transcription factor A2
tetur07g07400	2035	0.693829	0.665366	-0.060432	Down	0.0508365	n/a:Hypothetical protein
tetur02g13690	984	97.8044	86.029	-0.185076	Down	0.429559	n/a:RNA-binding protein 1
tetur08g04350	4216	12.4802	13.805	0.145549	Up	0.276888	n/a:Cytoplasmic FMR1-interacting
tetur08g07630	1242	3.37537	4.21197	0.31945	Up	0.321975	n/a:AcetylCholine Receptor family member
tetur01g08580	455	2.79581	4.06365	0.539514	Up	0.448711	n/a:Hypothetical protein
tetur09g06280	879	74.228	75.811	0.0304446	Up	0.106324	n/a:conserved hypothetical protein
tetur06g03670	7236	15.5988	16.1182	0.0472601	Up	0.120212	-
tetur01g06890	750	60.3783	58.4693	-0.0463509	Down	0.147988	n/a:vacuolar ATP synthase subunit F
tetur05g02360	1326	2.45994	2.87071	0.222787	Up	0.20509	n/a:Hypothetical protein
tetur15g03130	470	1.02465	0.93002	-0.139804	Down	0.0920806	n/a:Hypothetical protein
tetur01g15590	1875	0.525724	0.464477	-0.178696	Down	0.0825528	n/a:Rho/RAC guanine nucleotide exchange factor, putative
tetur08g07280	1854	29.4018	28.4967	-0.0451121	Down	0.13523	n/a:DnaJ
tetur01g13120	1131	1.56631	1.59397	0.0252502	Up	0.0448937	n/a:F-box domain, Skp2-like
tetur25g00140	1651	15.1913	16.3287	0.10416	Up	0.213488	n/a:glycylpeptide N-tetradecanoyltransferase 1
tetur01g13160	1356	22.0491	23.5528	0.0951851	Up	0.227892	n/a:beat protein
tetur03g07520	2508	9.07155	8.16817	-0.151337	Down	0.243008	n/a:Protein-tyrosine phosphatase, receptor/non-receptor type
tetur02g11200	884	52.7307	57.1245	0.115468	Up	0.294555	n/a:RNA-binding protein 4
tetur01g07060	1379	0.498275	0.396292	-0.330377	Down	0.119663	n/a:RecName: Full
tetur05g04230	298	8.17624	5.52262	-0.566085	Down	0.579194	n/a:Hypothetical protein
tetur02g13370	1637	3.78842	4.16734	0.137532	Up	0.167819	n/a:Hypothetical protein
tetur23g00500	480	3.17207	4.59842	0.535714	Up	0.470318	n/a:PREDICTED: filamin B, beta
tetur36g00810	2243	23.2763	25.422	0.127219	Up	0.284026	TFAP2B:transcription factor AP-2 beta
tetur53g00020	1353	0.0349352	0.01	-1.80468	Down	0.0679866	n/a:PREDICTED: similar to lysosomal acid lipase, putative
tetur327g00010	531	0.797516	0.810748	0.0237401	Up	0.0342678	-
tetur02g12890	202	4.9138	6.71055	0.449592	Up	0.484336	n/a:Hypothetical protein
tetur04g01540	2150	1.15944	1.0332	-0.166308	Down	0.113074	n/a:PREDICTED: hypothetical protein
tetur22g01870	210	1.27591	0.786189	-0.69858	Down	0.313093	n/a:Hypothetical protein
tetur09g00110	1093	80.0614	83.7995	0.0658357	Up	0.197371	n/a:methyltransferase type 11
tetur13g01200	1479	4.16855	5.66122	0.441566	Up	0.452038	-
tetur10g03920	2069	7.85404	8.94056	0.18693	Up	0.29013	n/a:unnamed protein product
tetur11g03550	1579	9.57442	10.2756	0.101958	Up	0.184581	n/a:thioredoxin
tetur24g00500	252	4.70993	5.33139	0.178803	Up	0.227182	n/a:Hypothetical protein
tetur32g00320	2033	19.698	24.2791	0.301663	Up	0.51434	ALAS:delta aminolevulinate synthase
tetur02g04910	843	1.22033	1.24535	0.0292841	Up	0.0448937	n/a:Hypothetical protein
tetur26g00940	1363	114.766	125.305	0.126743	Up	0.32556	n/a:eukaryotic translation initiation factor 3 subunit M
tetur20g00010	564	14.2791	14.5593	0.028031	Up	0.0830696	n/a:Hypothetical protein
tetur38g00620	1828	0.688175	0.805377	0.226889	Up	0.118565	n/a:Hypothetical protein
tetur12g01160	962	41.8869	40.0436	-0.0649257	Down	0.166139	n/a:transcription initiation factor TFIID subunit 8
tetur15g02620	1424	23.3395	23.7569	0.025576	Up	0.0907887	n/a:hydrolase/acyltransferase, putative
tetur03g00300	1410	1.33503	1.55019	0.215572	Up	0.153317	n/a:Short-chain dehydrogenase/reductase SDR
tetur01g05640	186	1.70322	0.14824	-3.52225	Down	0.615238	n/a:Hypothetical protein
tetur19g01990	1884	3.78383	5.05536	0.417967	Up	0.417706	n/a:unnamed protein product
tetur21g02380	4742	5.86361	6.28512	0.100152	Up	0.152542	IGDBFN1:Ig, DB and FN3 domains-containing protein
tetur01g03550	369	0.062767	0.01	-2.65001	Down	0.110716	n/a:unnamed protein product
tetur193g00030	432	0.0790285	0.124218	0.652435	Up	0.0967638	-
tetur14g02370	390	0.01	0.064198	2.68253	Up	0.111136	n/a:Potassium channel, calcium-activated, SK
tetur28g01900	744	1.99445	1.10478	-0.852222	Down	0.427298	n/a:Hypothetical protein
tetur21g00310	1565	16.5012	14.9276	-0.144584	Down	0.280214	n/a:cell division protein kinase 7
tetur05g07200	3144	5.96407	6.30649	0.0805401	Up	0.128997	-
tetur06g03810	3228	0.312669	0.414295	0.406023	Up	0.125218	n/a:ATPase-like, ATP-binding domain
tetur14g03200	1350	18.8954	19.9427	0.0778257	Up	0.184323	n/a:DNA topoisomerase IV subunit A
tetur22g02480	681	0.565902	0.243696	-1.21547	Down	0.277501	n/a:Hypothetical protein
tetur08g02490	1752	36.0305	35.9549	-0.00303027	Down	0.0341063	n/a:glycosyltransferase, MGT family
tetur17g03700	1715	18.5425	22.1509	0.25653	Up	0.463762	n/a:unnamed protein product
tetur12g01780	210	20.3742	10.9697	-0.893226	Down	0.777211	n/a:Hypothetical protein
tetur18g03030	2538	1884.88	1756.19	-0.102024	Down	0.275693	n/a:TEP1
tetur01g13950	879	1.25377	1.30052	0.0528159	Up	0.0574898	n/a:erythrocyte band 7 integral membrane protein
tetur03g09600	1699	7.70343	6.91073	-0.156663	Down	0.238777	n/a:G-protein beta WD-40 repeat, region
tetur18g01310	898	202.913	205.792	0.0203256	Up	0.085718	n/a:Hypothetical protein
tetur30g02070	1650	0.588179	0.67898	0.207116	Up	0.101931	n/a:adenylate cyclase
tetur11g04660	2026	1.50053	1.55078	0.0475172	Up	0.0574898	n/a:platelet glycoprotein 4
tetur20g03170	1803	15.1957	15.342	0.0138282	Up	0.0511272	n/a:PREDICTED: similar to NIF3-like protein 1
tetur03g01660	174	0.01	0.449458	5.49011	Up	0.380047	n/a:Hypothetical protein
tetur08g04410	2487	3.07759	3.2439	0.0759261	Up	0.100252	n/a:transducin
tetur02g06980	1284	0.76554	0.735346	-0.0580555	Down	0.0508365	-
tetur16g00080	1674	0.01	0.0207573	1.05362	Up	0.0509334	n/a:Tetratricopeptide repeat
tetur20g01290	4130	64.6475	70.1304	0.117448	Up	0.29885	n/a:Hypothetical protein
tetur18g00420	1455	20.0066	19.5448	-0.0336913	Down	0.0926297	n/a:Hlcs protein
tetur26g02630	912	37.794	47.4001	0.326733	Up	0.57942	n/a:pterin-4-alpha-carbinolamine dehydratase
tetur02g10120	207	18.3275	17.1273	-0.097712	Down	0.21591	n/a:Hypothetical protein
tetur02g09290	336	0.64156	0.01	-6.00351	Down	0.451489	EH-3:Neurohormone. Homolog of the insect eclosion hormone.
tetur18g02840	9936	2.59192	2.88747	0.155785	Up	0.158775	n/a:PREDICTED: polycystic kidney disease 2-like 1
tetur07g02790	1494	3.63488	3.3073	-0.136254	Down	0.158259	n/a:peptide chain release factor 1
tetur01g03150	669	2.29316	2.07083	-0.147131	Down	0.136167	CCEinc-01:Carboxyl/cholinesterase, incomplete
tetur16g01570	2169	1.84492	2.18146	0.241736	Up	0.193463	zf-C2H2:Zinc finger, C2H2 type
tetur117g00080	636	0.01	0.105664	3.40142	Up	0.166268	-
tetur31g01930	2662	5.03552	5.79502	0.202673	Up	0.259673	RXR (1):Retinoid X Receptor 1
tetur15g03460	717	8.47935	6.93047	-0.291	Down	0.395905	-
tetur01g03100	282	14.8451	13.305	-0.158013	Down	0.299787	n/a:Hypothetical protein
tetur03g00490	822	1.01905	1.34486	0.40024	Up	0.224049	byn:brachyenteron, T-related protein
tetur15g03440	2060	13.3474	14.2431	0.0936994	Up	0.188328	n/a:U4/U6 small nuclear ribonucleoprotein Prp31
tetur22g01860	266	8.62129	8.43036	-0.0323104	Down	0.0751566	n/a:Hypothetical protein
tetur02g14030	180	16.5706	12.193	-0.442571	Down	0.595601	n/a:Hypothetical protein
tetur02g09680	950	16.7881	16.4537	-0.0290225	Down	0.0862993	n/a:mitochondrial import inner membrane translocase subunit Tim22
tetur06g03380	513	7.56198	7.70144	0.0263633	Up	0.0693431	n/a:Hypothetical protein
tetur20g00940	183	0.292268	2.0128	2.78385	Up	0.628609	n/a:Hypothetical protein
tetur02g07170	480	9.07659	9.02497	-0.00822905	Down	0.041664	-
tetur03g05440	3221	6.1783	6.81541	0.141591	Up	0.207577	n/a:protein CASC3
tetur02g04860	1719	7.51112	7.90378	0.0735138	Up	0.128254	n/a:CG4523-like protein
tetur04g06410	1077	0.043786	0.01	-2.13047	Down	0.0827789	n/a:hatching enzyme
tetur35g00590	651	0.749906	1.11702	0.57488	Up	0.259996	n/a:Hypothetical protein
tetur17g02720	1801	9.73757	10.0874	0.0509257	Up	0.106744	n/a:Hypothetical protein
tetur21g01420	1038	7.21931	7.37535	0.0308506	Up	0.0719592	n/a:Hypothetical protein
tetur04g04770	2514	30.4428	28.9931	-0.0703913	Down	0.18077	n/a:PREDICTED: adducin 1
tetur12g00110	1644	2.25367	2.76981	0.297511	Up	0.254635	n/a:AGAP005556-PA
tetur03g03160	3909	4.21624	3.581	-0.235593	Down	0.257542	n/a:Helicase, superfamily 1/2, ATP-binding domain
tetur08g08522	2652	0.213502	0.458145	1.10156	Up	0.235385	-
tetur04g07580	1178	17.484	13.3544	-0.388715	Down	0.564466	-
tetur05g05260	684	320.075	344.297	0.105241	Up	0.293037	TuGSTm09:Glutathione S-transferase, class mu
tetur21g02830	873	1.13903	0.66188	-0.783159	Down	0.316097	n/a:Hypothetical protein
tetur35g00210	1724	5.96043	4.99793	-0.254087	Down	0.309702	-
tetur14g00730	2862	314.93	322.292	0.0333395	Up	0.11133	n/a:elongation factor-2
tetur02g04490	477	14.4231	13.812	-0.0624588	Down	0.137007	n/a:Hypothetical protein
tetur08g07580	1545	11.9709	12.0868	0.0139067	Up	0.0490601	-
tetur11g04070	3906	4.5073	6.09167	0.434574	Up	0.458078	n/a:beta-Ig-H3/fasciclin
tetur01g05500	438	0.716834	1.49023	1.05583	Up	0.417641	n/a:transmembrane protein 17
tetur05g00310	1431	16.6313	17.0796	0.038369	Up	0.105904	n/a:Sterile alpha motif homology
tetur17g02790	4871	5.61626	6.93005	0.303256	Up	0.377495	n/a:Hypothetical protein
tetur04g05990	1390	2.49642	1.699	-0.555175	Down	0.37391	n/a:innexin, putative
tetur05g00750	1014	91.8168	92.2549	0.00686739	Up	0.0579097	n/a:Proteasome subunit alpha type-3
tetur01g02010	308	3.93629	6.54518	0.733593	Up	0.608617	n/a:Hypothetical protein
tetur04g06130	2609	54.8979	54.3589	-0.0142347	Down	0.0586525	HADHA:fatty acid oxidation complex (TriFunctional Enzyme) subunit alpha, mitochondrial
tetur01g08830	189	17.3198	17.2626	-0.00476541	Down	0.0334927	-
tetur03g01540	801	9.707	11.4406	0.237065	Up	0.376688	n/a:PQ-loop repeat-containing protein 1
tetur03g01950	906	1.38696	0.573908	-1.27304	Down	0.43731	n/a:fatty acyl-CoA elongase, putative
tetur03g05860	1356	13.7115	12.5072	-0.132628	Down	0.248466	GPCR104:G-protein coupled receptor
tetur05g04160	246	6.1525	4.34577	-0.50156	Down	0.5	n/a:Hypothetical protein
tetur17g03080	1344	0.213351	0.01	-4.41516	Down	0.251243	n/a:Hypothetical protein
tetur21g03400	1038	0.101952	0.178209	0.805691	Up	0.125896	-
tetur26g02030	3062	7.24481	6.88401	-0.0736966	Down	0.124411	n/a:maleless
tetur29g00930	1740	5.38875	5.28442	-0.0282055	Down	0.0629158	TuCCE-49:Carboxyl/cholinesterase
tetur11g03370	882	29.6345	29.1238	-0.0250792	Down	0.0947613	n/a:GOLD
tetur01g04740	528	4.28096	3.61525	-0.243837	Down	0.263452	n/a:Hypothetical protein
tetur14g01760	621	0.326922	0.328688	0.00777232	Up	0.0280667	pgrp:peptidoglycan binding
tetur20g03020	810	0.870569	0.880978	0.0171473	Up	0.0342678	n/a:a protein related to the body axis
tetur30g00800	1446	7.07074	6.99814	-0.0148907	Down	0.0446677	n/a:conserved hypothetical protein
tetur07g06280	1113	0.07694	0.122966	0.676454	Up	0.0971513	n/a:hypothetical protein BRAFLDRAFT_63277
tetur03g01230	356	40.4252	41.5936	0.0411084	Up	0.124798	n/a:cytochrome c oxidase polypeptide VIII
tetur01g10000	1660	54.1239	57.6069	0.0899758	Up	0.235644	n/a:acid phosphatase-1
tetur22g02500	1029	0.0562283	0.0733094	0.382704	Up	0.062496	n/a:Hypothetical protein
tetur01g15390	169	0.01	1.77048	7.46799	Up	0.676119	n/a:Hypothetical protein
tetur10g00790	844	18.6368	19.7137	0.0810408	Up	0.186034	n/a:TM2 domain-containing protein 2 precursor
tetur15g00040	427	1.50923	2.37358	0.653249	Up	0.398585	n/a:Hypothetical protein
tetur08g07010	2432	2.74564	3.88306	0.500052	Up	0.421614	n/a:PREDICTED: solute carrier family 27
tetur07g03450	2932	40.2854	40.2686	-0.000599974	Down	0.0305859	n/a:PREDICTED: myeloid/lymphoid or mixed-lineage leukemia
tetur21g01660	11329	1.7804	1.63367	-0.12408	Down	0.107745	n/a:PREDICTED: similar to SP1070 CG9138-PA
tetur03g03610	783	1.77893	1.72062	-0.0480895	Down	0.0610103	n/a:PREDICTED: similar to activating transcription factor 3
tetur07g06000	2129	6.28655	6.73242	0.0988578	Up	0.156805	n/a:variable lymphocyte receptor A
tetur16g03100	2997	5.39587	5.72131	0.0844899	Up	0.127899	n/a:stromal antigen 2 isoform a
tetur01g09500	161	23.6671	20.6255	-0.198454	Down	0.392061	n/a:Hypothetical protein
tetur14g00710	2171	0.0891461	0.105056	0.236913	Up	0.0585234	n/a:Hypothetical protein
tetur15g00050	5101	22.8935	21.3162	-0.102988	Down	0.230056	n/a:SET and WW domain protein
tetur27g01890	6350	5.06059	4.90798	-0.0441777	Down	0.0774175	-
tetur02g01510	3015	19.9139	21.1384	0.0860938	Up	0.203669	n/a:coatomer subunit beta
tetur10g00520	6753	10.0511	10.6151	0.0787656	Up	0.153672	virilizer:Drosophila homolog of virilizer, a sex determinant gene
tetur11g05040	5078	4.19578	4.42636	0.0771784	Up	0.111718	TuABCA-04:ABC-transporter, class A
tetur07g06610	1827	21.0993	22.4238	0.0878391	Up	0.207383	n/a:serine/threonine-protein kinase 3
tetur318g00010	540	2.46651	0.594026	-2.05387	Down	0.632582	n/a:Hypothetical protein
tetur01g03510	248	7.38396	5.97844	-0.304626	Down	0.387895	n/a:Hypothetical protein
tetur01g03800	516	20.8966	19.0824	-0.131026	Down	0.275531	n/a:Hypothetical protein
tetur02g01920	7728	5.24033	4.89226	-0.0991552	Down	0.141916	n/a:Armadillo-type fold
tetur03g10257	465	0.148495	0.130343	-0.188101	Down	0.0563917	-
tetur03g04010	3706	45.3957	47.5892	0.0680817	Up	0.189329	n/a:paramyosin
tetur14g02180	786	19.8814	23.324	0.230403	Up	0.431949	n/a:Homeodomain-related
tetur01g01790	620	12.072	14.4766	0.262063	Up	0.425522	n/a:Hypothetical protein
tetur36g01020	182	0.394487	4.07559	3.36896	Up	0.776662	n/a:Hypothetical protein
tetur01g12220	1023	83.9879	94.0094	0.162623	Up	0.379594	n/a:RecName: Full
tetur05g02000	1119	1.79226	1.59785	-0.165652	Down	0.133777	n/a:Hypothetical protein
tetur08g04070	1209	10.9252	11.0321	0.0140425	Up	0.0483173	n/a:Hypothetical protein
tetur84g00060	1127	0.125219	0.258174	1.0439	Up	0.168109	n/a:Hypothetical protein
tetur13g01630	1878	0.0153998	0.0134004	-0.20063	Down	0.0333635	n/a:Growth factor, receptor
tetur02g12530	1512	0.164677	0.211092	0.358236	Up	0.0883664	n/a:Hypothetical protein
tetur11g05610	1712	4.54936	4.90792	0.10945	Up	0.148472	n/a:unnamed protein product
tetur01g03220	237	518.721	647.441	0.319787	Up	0.60936	-
tetur16g03490	2997	0.586213	0.662477	0.176445	Up	0.0926943	n/a:antigen B membrane protein
tetur58g00050	429	0.221992	0.157478	-0.495356	Down	0.102739	n/a:Hypothetical protein
tetur596g00020	495	0.4711	0.531418	0.173814	Up	0.081487	n/a:unnamed protein product
tetur05g08630	3816	5.64601	5.31166	-0.0880702	Down	0.13368	n/a:PREDICTED: similar to DNA excision repair protein ERCC-6
tetur19g01540	2381	13.0694	14.581	0.157891	Up	0.298269	CHES1:checkpoint suppressor 1
tetur36g00610	214	41.4913	45.6673	0.138351	Up	0.326239	n/a:Hypothetical protein
tetur09g04580	992	1012.76	1338.41	0.402221	Up	0.67486	n/a:nidogen 1
tetur14g00330	1830	1.28604	1.50943	0.231064	Up	0.155416	-
tetur21g00510	294	16.3942	52.5307	1.67998	Up	0.896906	n/a:RAB5-interacting protein
tetur02g14040	408	0.785192	0.777469	-0.0142603	Down	0.0320716	n/a:Hypothetical protein
tetur30g01320	2830	14.4606	18.592	0.362555	Up	0.548673	n/a:lysosomal alpha-glucosidase precursor
tetur11g01410	863	10.0866	10.6963	0.0846739	Up	0.158291	-
tetur03g07440	1005	0.0746354	0.0642462	-0.21625	Down	0.0468962	n/a:Hypothetical protein
tetur04g08990	1692	0.01	0.0188853	0.917264	Up	0.0507396	n/a:Hypothetical protein
tetur01g00980	3165	22.405	25.848	0.206229	Up	0.410923	n/a:PREDICTED: UDP-Gal:betaGlcNAc beta 1,3-galactosyltransferase 1-like
tetur35g01000	336	0.184392	0.0952685	-0.952705	Down	0.136167	n/a:PREDICTED: similar to serine protease
tetur25g01660	222	69.8637	49.5425	-0.495876	Down	0.70664	-
tetur04g08630	1603	6.68663	5.90777	-0.178667	Down	0.25021	HLH:Helix-loop-helix DNA-binding domain
tetur11g03300	1565	14.6316	16.9961	0.216117	Up	0.391125	n/a:Charged multivesicular body protein 5
tetur35g01130	1088	4.60946	4.60277	-0.00209539	Down	0.0288418	-
tetur39g00570	2296	103.214	114.701	0.152232	Up	0.36309	CCEinc-25:Carboxyl/cholinesterase, incomplete
tetur03g08160	702	0.546015	0.554937	0.0233808	Up	0.0342678	n/a:cardioacceleratory peptide receptor
tetur41g00390	197	0.565295	4.78194	3.08052	Up	0.794167	n/a:Hypothetical protein
tetur01g03140	3881	2.00396	1.5046	-0.413469	Down	0.275725	zf:zinc finger protein
tetur01g07480	153	11.8344	10.664	-0.150249	Down	0.266359	n/a:Hypothetical protein
tetur12g02170	243	6.09896	3.3473	-0.865563	Down	0.63888	n/a:Hypothetical protein
tetur13g02020	1766	1.6936	2.51151	0.568459	Up	0.379756	n/a:conserved hypothetical protein
tetur08g06080	1821	97.2773	93.7	-0.0540549	Down	0.153898	n/a:casein kinase I alpha
tetur02g13790	1953	1.57295	1.01437	-0.63289	Down	0.326465	n/a:arginyl-tRNA synthetase
tetur03g04110	210	0.09412	0.244215	1.37558	Up	0.186874	n/a:Hypothetical protein
tetur21g02370	1052	15.7261	16.1681	0.0399938	Up	0.105129	n/a:spindle and kinetochore-associated protein 1
tetur05g08290	756	1.85173	3.24527	0.809463	Up	0.508365	n/a:Hypothetical protein
tetur05g08870	1929	15.0456	16.006	0.0892805	Up	0.191719	n/a:probable E3 ubiquitin-protein ligase RNF217
tetur17g03130	823	28.0083	24.8223	-0.174218	Down	0.360119	n/a:cytochrome c oxidase subunit IV
tetur01g01250	615	0.344832	0.315342	-0.128974	Down	0.0593308	zf-C2H2:Zinc finger, C2H2 type
tetur37g00180	334	1.44802	1.17644	-0.299656	Down	0.187003	n/a:Hypothetical protein
tetur556g00010	2541	6.32059	7.35222	0.218122	Up	0.302629	-
tetur33g00560	477	5.19496	2.02814	-1.35696	Down	0.704638	n/a:Hypothetical protein
tetur13g02870	536	0.406654	0.533339	0.391249	Up	0.140624	n/a:Hypothetical protein
tetur16g03876	2161	0.17926	0.231179	0.366953	Up	0.0886894	n/a:hypothetical protein
tetur30g01240	880	101.082	100.606	-0.00682121	Down	0.0584588	n/a:Hypothetical protein
tetur07g01950	3461	0.717239	0.738641	0.0424204	Up	0.0433758	SPH9/6C:Serine protease homologue, multiple Clip domain, similar to masquerade
tetur01g13230	396	6.91787	6.18304	-0.162013	Down	0.231994	n/a:Hypothetical protein
tetur01g16230	978	22.4062	25.2306	0.171277	Up	0.353207	n/a:Hypothetical protein
tetur02g05100	2883	5.09942	5.08096	-0.00523348	Down	0.0353013	n/a:PREDICTED: sorting nexin 25
tetur17g00880	2399	6.86731	8.04329	0.22804	Up	0.325463	n/a:PREDICTED: similar to adenylate cyclase
tetur02g12220	405	1.58666	3.03105	0.93382	Up	0.528325	n/a:Hypothetical protein
tetur14g02220	2751	10.9293	10.8829	-0.00614456	Down	0.041664	Homeobox:Homeobox domain
tetur03g02940	2199	2.69422	3.2745	0.281407	Up	0.261902	n/a:PREDICTED: similar to Kinesin-like protein KIF3B
tetur08g06140	493	5.66913	4.64278	-0.28814	Down	0.33793	n/a:F-box domain, Skp2-like
tetur04g08010	883	1.81988	1.68321	-0.112632	Down	0.101899	n/a:Hypothetical protein
tetur28g02610	981	28.2267	30.9556	0.13314	Up	0.294587	n/a:Hypothetical protein
tetur30g01780	757	7.18625	7.16141	-0.00499546	Down	0.0305859	n/a:Hypothetical protein
tetur07g04100	7502	1.00575	0.969518	-0.0529386	Down	0.0535818	n/a:Ankyrin repeat
tetur37g00210	4650	8.11208	9.03483	0.155426	Up	0.252115	NOS:Nitric oxide synthase
tetur21g03326	675	0.01	0.0900294	3.1704	Up	0.146276	-
tetur01g09060	3557	31.3151	32.1857	0.0395591	Up	0.120309	n/a:Armadillo-type fold
tetur03g02870	1149	0.159991	0.247168	0.627506	Up	0.129643	n/a:Hypothetical protein
tetur467g00010	531	1.4636	1.98271	0.437954	Up	0.287708	n/a:multidrug resistance-associated protein 1
tetur13g00080	2342	0.697332	0.867745	0.315425	Up	0.15209	n/a:PREDICTED: congenital dyserythropoietic anemia, type I
tetur25g00420	215	8.59521	9.90769	0.205016	Up	0.325044	n/a:Hypothetical protein
tetur02g08130	1178	612.322	555.139	-0.141441	Down	0.355726	-
tetur01g13390	995	42.0444	39.0095	-0.10809	Down	0.267199	zf:zinc finger protein
tetur02g01570	2007	19.4974	19.7482	0.0184431	Up	0.0696337	n/a:dymeclin
tetur02g15011	1557	0.0968269	0.077552	-0.320242	Down	0.0609134	n/a:hypothetical protein
tetur09g02410	1578	1.00033	1.87715	0.908068	Up	0.430366	n/a:GF11962
tetur12g01600	330	0.750178	0.595595	-0.332901	Down	0.144306	n/a:Hypothetical protein
tetur13g00170	2688	15.1534	16.2047	0.0967708	Up	0.208514	n/a:eukaryotic translation initiation factor 2A
tetur16g03080	2603	0.29944	0.484291	0.69361	Up	0.188166	n/a:sidestep protein, putative
tetur29g00880	1541	27.3553	28.2434	0.0460934	Up	0.134617	SYX6:Syntaxin 6
tetur03g04180	246	1.77665	0.895795	-0.987921	Down	0.436858	n/a:Hypothetical protein
tetur19g01060	2210	4.34173	5.04343	0.216134	Up	0.260061	n/a:PREDICTED: similar to sodium-dependent phosphate transporter
tetur19g02800	1031	1.4088	1.07123	-0.395204	Down	0.226762	n/a:Protein kinase-like domain
tetur04g06150	547	21.2594	16.7813	-0.341246	Down	0.542213	Insulin-1:Insulin Related Peptide precursor.
tetur19g03367	567	0.575961	0.99658	0.791015	Up	0.296589	n/a:n/a
tetur08g07870	606	3.93833	3.03887	-0.374049	Down	0.348524	n/a:GTP-binding protein Di-Ras2
tetur06g01090	165	0.01	0.173211	4.11446	Up	0.221304	n/a:calmodulin
tetur01g00500	651	29.7801	46.2	0.633543	Up	0.748498	n/a:PREDICTED: hypothetical protein
tetur11g05640	548	96.9001	94.7762	-0.0319741	Down	0.107777	-
tetur14g01570	1932	9.41991	11.2835	0.260436	Up	0.398715	n/a:PREDICTED: similar to OMA1 homolog, zinc metallopeptidase
tetur22g00350	1340	2.50954	2.69938	0.105205	Up	0.1154	n/a:Glycosyltransferase, MGT
tetur03g03500	3357	0.922105	0.885047	-0.0591762	Down	0.0553905	n/a:potassium voltage-gated channel, subfamily H
tetur26g01160	3090	2.85064	3.41345	0.259949	Up	0.250533	n/a:CG9211
tetur17g00660	960	21.0346	22.2681	0.0822141	Up	0.191138	-
tetur41g00280	6864	27.1889	25.5114	-0.0918757	Down	0.216717	n/a:PAS
tetur28g00150	1590	2.03647	2.09673	0.0420775	Up	0.0587171	n/a:zinc finger CCHC domain-containing protein 4
tetur17g00070	1296	0.182465	0.10905	-0.742626	Down	0.116498	n/a:Hypothetical protein
tetur27g02170	1110	5.84544	6.38063	0.126385	Up	0.187682	n/a:asparaginyl-tRNA synthetase
tetur40g00030	1520	1.36295	0.643341	-1.08307	Down	0.405659	n/a:Major facilitator superfamily, general substrate transporter
tetur21g01840	270	83.0949	103.519	0.31707	Up	0.592727	-
tetur04g05810	779	14.9592	13.4217	-0.156466	Down	0.299787	n/a:dolichyl pyrophosphate phosphatase 1
tetur01g07160	365	3.27773	0.914146	-1.8422	Down	0.669563	n/a:hypothetical protein IscW_ISCW023917
tetur22g01260	1656	0.757981	0.879332	0.214245	Up	0.115884	n/a:Hypothetical protein
tetur07g05610	392	0.69351	0.91716	0.403257	Up	0.182611	n/a:Hypothetical protein
tetur10g04740	981	0.771205	0.780559	0.0173924	Up	0.0342678	-
tetur03g02600	5946	1.02598	1.33678	0.381765	Up	0.214101	n/a:Endoglin/CD105 antigen
tetur17g03350	276	149.34	171.835	0.202423	Up	0.454557	n/a:unknown
tetur03g05400	2107	20.2151	20.7635	0.0386234	Up	0.110781	n/a:kinesin light chain 1
tetur41g00590	1007	313.793	333.218	0.0866509	Up	0.250662	n/a:heterogeneous nuclear ribonucleoprotein D-like
tetur02g05780	1605	16.407	15.5135	-0.0807873	Down	0.176604	n/a:CDC23
tetur28g01050	2019	3.40964	3.2049	-0.0893444	Down	0.110103	n/a:conserved hypothetical protein
tetur02g09270	1791	7.5462	7.50803	-0.00731592	Down	0.0398876	n/a:PREDICTED: growth arrest-specific 2 like 3
tetur01g00180	474	1.80454	3.26341	0.854753	Up	0.523642	n/a:Lipopolysaccharide-induced tumor necrosis factor-alpha factor homolog
tetur21g00150	2584	54.1016	32.3886	-0.740182	Down	0.784542	n/a:FAS1 domain
tetur06g00830	2721	1.93282	1.95699	0.0179291	Up	0.0381435	n/a:Kinesin, motor domain
tetur10g05000	542	1.30038	1.22459	-0.0866242	Down	0.0770622	n/a:Hypothetical protein
tetur29g01260	270	0.291384	0.355219	0.285785	Up	0.0915316	n/a:Hypothetical protein
tetur01g15890	3151	5.63508	5.90444	0.0673641	Up	0.113042	n/a:Metal-dependent phosphohydrolase, HD domain
tetur37g00320	1321	4.7466	5.35	0.172643	Up	0.219721	n/a:receptor associated protein RIC-3
tetur01g02630	520	345.247	388.939	0.171915	Up	0.411408	-
tetur28g02420	1021	134.139	135.718	0.0168726	Up	0.0844907	n/a:ribosomal protein L39
tetur05g06990	1743	0.952433	0.585607	-0.701684	Down	0.271559	n/a:solute carrier family 22 member 2
tetur27g01740	170	23.0794	41.6217	0.850732	Up	0.80208	n/a:Enoyl-CoA hydratase/isomerase
tetur17g03170	1096	32.5261	28.1368	-0.20914	Down	0.42536	n/a:cytoplasmic polyadenylation element-binding protein 4
tetur01g08900	245	14.9983	11.5313	-0.379244	Down	0.541664	n/a:Hypothetical protein
tetur05g05490	883	74.0562	81.2916	0.134486	Up	0.320167	Max:bhlhzip transcription factor max/bigmax
tetur11g00860	738	0.0839094	0.0555255	-0.595682	Down	0.075738	n/a:Hypothetical protein
tetur17g00150	1425	14.905	14.6383	-0.0260532	Down	0.0822298	n/a:adenosine 3'-phospho 5'-phosphosulfate transporter 1
tetur01g13730	1650	0.266012	0.323991	0.284463	Up	0.0908856	CYP probable pse:Cytochrome P450 - CYP probable pseudogene
tetur21g00930	2028	0.41739	0.411781	-0.0195205	Down	0.0342678	n/a:PB1 protein
tetur01g08130	1167	0.626224	0.475964	-0.395825	Down	0.151411	n/a:Hypothetical protein
tetur19g02560	1282	29.3362	31.645	0.109293	Up	0.257606	n/a:Acyl-CoA N-acyltransferase
tetur09g04590	139	0.01	1.12645	6.81564	Up	0.576642	n/a:Hypothetical protein
tetur02g08710	4419	14.7249	14.5296	-0.0192629	Down	0.0664363	n/a:telomerase-binding protein EST1A
tetur12g00440	1590	4.78181	4.80813	0.0079191	Up	0.0376591	n/a:CUB
tetur05g03970	1388	2.77797	1.88044	-0.562958	Down	0.392869	n/a:CG1950-PA
tetur31g01920	2899	8.48665	9.66311	0.187293	Up	0.298592	n/a:gamma-tubulin complex component 3
tetur86g00010	608	0.297041	0.310362	0.0632899	Up	0.0395969	-
tetur04g00140	412	13.0621	14.0203	0.10213	Up	0.203346	n/a:Hypothetical protein
tetur04g08320	1934	6.86846	6.65048	-0.0465271	Down	0.0928881	nkx2-2:NK2 homeobox 2
tetur191g00010	665	76.6463	75.6859	-0.0181935	Down	0.0824559	-
tetur32g00450	672	1.95019	2.04373	0.0675936	Up	0.0759964	n/a:Zinc finger, RING-type
tetur22g01900	645	0.750594	0.181584	-2.0474	Down	0.38909	n/a:Hypothetical protein
tetur14g03640	886	23.3772	19.3888	-0.269879	Down	0.480751	-
tetur06g06270	2110	18.9989	21.0424	0.147383	Up	0.307248	n/a:SET domain
tetur03g04950	1177	57.7206	63.8949	0.146616	Up	0.352109	n/a:PREDICTED: similar to arsenical pump-driving atpase
tetur09g03690	1257	33.274	36.1534	0.119734	Up	0.282378	n/a:Protein-tyrosine phosphatase, receptor/non-receptor type
tetur24g02330	945	88.1589	91.3414	0.0511619	Up	0.152994	n/a:nitrilase homolog 1
tetur07g04480	1227	3.89358	4.1783	0.101821	Up	0.130547	Homeobox:Homeobox domain
tetur19g03210	2709	6.61529	6.78417	0.0363679	Up	0.0807118	n/a:Zinc finger, PHD-finger
tetur08g00640	560	55.1588	60.8028	0.140546	Up	0.333764	n/a:Hypothetical protein
tetur21g02240	1182	4.50681	6.20995	0.462472	Up	0.478393	n/a:RNA
tetur14g00960	1173	1.25017	0.602241	-1.05371	Down	0.384956	n/a:PREDICTED: tachykinin receptor-like protein-like
tetur01g14750	537	1.95638	1.93328	-0.0171341	Down	0.0381435	n/a:Hypothetical protein
tetur07g04160	2134	15.9372	17.3947	0.126254	Up	0.263097	pli:kinase regulator activity
tetur10g00510	1691	3.04751	3.20223	0.0714483	Up	0.0916607	n/a:3-methyl-2-oxobutanoate hydroxymethyltransferase
tetur05g08210	3501	11.2459	13.2208	0.233417	Up	0.382727	n/a:Zinc finger, C6HC-type
tetur511g00020	938	19.4278	16.3099	-0.252375	Down	0.441767	n/a:partitioning defective 6 homolog beta
tetur33g00650	429	13.7836	16.4788	0.257654	Up	0.437762	n/a:unnamed protein product
tetur07g06230	1743	15.6869	17.1192	0.126055	Up	0.261514	n/a:Ubiquitin-conjugating enzyme/RWD-like
tetur19g02960	983	1.74919	1.04479	-0.743468	Down	0.374071	n/a:beat protein, putative
tetur03g06320	192	0.834421	0.489415	-0.769716	Down	0.268458	n/a:Hypothetical protein
tetur17g01420	144	1.68765	0.352144	-2.26078	Down	0.567373	n/a:Hypothetical protein
tetur06g04220	2476	6.08164	8.14451	0.421365	Up	0.49199	n/a:transcription factor SOX-9
tetur15g04040	672	0.035387	0.01	-1.82322	Down	0.0801305	n/a:Hypothetical protein
tetur21g02180	2839	519.987	515.154	-0.0134746	Down	0.0617854	n/a:protein LSM14 homolog A
tetur22g00530	753	1.42489	0.231827	-2.61973	Down	0.547122	n/a:PREDICTED: similar to Adenylyl cyclase 76E CG7978-PA, partial
tetur22g02981	995	163.41	159.181	-0.0378237	Down	0.1341	-
tetur09g06470	1070	35.545	34.5136	-0.0424796	Down	0.12286	n/a:NAD(P)-binding domain
tetur26g02710	605	5.59863	5.32988	-0.0709694	Down	0.113042	n/a:Hypothetical protein
tetur531g00020	303	76.6346	98.6034	0.363641	Up	0.627899	-
tetur18g01460	1358	1.25574	1.51649	0.2722	Up	0.17725	PAX:Paired box domain
tetur04g09040	2831	45.5365	47.3364	0.0559266	Up	0.165816	-
tetur09g04280	2568	5.77184	6.7641	0.228865	Up	0.303469	n/a:Ndr
tetur10g00210	1577	14.4849	14.2686	-0.0217059	Down	0.0679543	n/a:Leucine-rich repeat, cysteine-containing subtype
tetur12g00900	831	2.54037	2.77702	0.128499	Up	0.134907	n/a:Hypothetical protein
tetur02g03670	4422	18.7612	20.8721	0.153824	Up	0.309412	n/a:Zinc finger, PHD-finger
tetur02g14310	1129	0.470378	0.675292	0.521692	Up	0.186713	-
tetur222g00010	1840	9.65432	8.78356	-0.136368	Down	0.232543	n/a:ATP-NAD kinase, PpnK-type, all-beta
tetur10g04780	1161	1.1433	0.740753	-0.626141	Down	0.277437	n/a:Protease inhibitor I4, serpin
tetur15g01530	2328	14.1164	15.4555	0.130748	Up	0.257219	n/a:hypothetical protein Y45G5AM.9
tetur16g00710	710	21.3081	27.7051	0.378752	Up	0.593663	n/a:protein TEX261
tetur05g04510	819	1202.2	1220.45	0.0217363	Up	0.0873652	n/a:Hypothetical protein
tetur18g03751	1131	0.0757905	0.140394	0.889392	Up	0.109618	TuGR386:Chemosensory Receptor, Gustatory receptor family
tetur12g00120	1101	11.5497	10.511	-0.135962	Down	0.246916	n/a:C-factor
tetur04g08070	1273	9.97418	9.38465	-0.0878953	Down	0.165138	n/a:peptidyl-prolyl cis-trans isomerase FKBP6
tetur02g03130	2289	21.4766	22.8344	0.0884433	Up	0.208449	n/a:arf-GAP with coiled-coil, ANK repeat and PH domain-containing protein 2
tetur02g01290	2139	8.57984	9.87153	0.202324	Up	0.316808	n/a:3-oxoacyl-acyl-carrier-protein reductase
tetur03g02880	1527	0.238729	0.253065	0.084137	Up	0.0409857	n/a:PREDICTED: similar to adenylate cyclase
tetur03g06760	1211	43.7129	48.8504	0.160311	Up	0.364382	n/a:mRNA export factor
tetur11g03270	979	8.78724	8.35257	-0.0731882	Down	0.132614	n/a:TP53-regulating kinase
tetur04g07190	3000	8.25243	8.63179	0.0648408	Up	0.118177	n/a:teashirt-like protein
tetur05g01360	2519	54.1135	60.0854	0.151025	Up	0.351495	n/a:Probable vacuolar proton pump subunit G
tetur09g03810	402	1.66364	2.83442	0.768713	Up	0.469802	Vasopressin:Neuropeptide precursor
tetur32g00020	246	1.43512	1.66961	0.21834	Up	0.156708	n/a:PREDICTED: similar to RIKEN cDNA 3110050K21
tetur17g03390	795	3.19458	2.77776	-0.201704	Down	0.200859	n/a:Protein of unknown function DM9
tetur10g01830	168	1.37934	2.13448	0.629907	Up	0.376591	n/a:Hypothetical protein
tetur41g00350	960	14.9286	14.9239	-0.000449444	Down	0.0264518	n/a:transmembrane protein 19
tetur01g12760	156	0.01	0.154404	3.94864	Up	0.204057	n/a:Hypothetical protein
tetur14g02480	1288	7.54197	5.4761	-0.461792	Down	0.507493	-
tetur08g02980	1555	982.46	951.652	-0.0459646	Down	0.159583	n/a:elongation factor 1-alpha
tetur22g02620	2824	13.1942	13.5425	0.0375904	Up	0.0986047	n/a:unnamed protein product
tetur01g10890	179	1.90676	1.06021	-0.846773	Down	0.419094	n/a:Hypothetical protein
tetur04g07970	927	117.418	129.013	0.135863	Up	0.345714	n/a:40S ribosomal protein S11
tetur31g01130	2541	15.0737	16.5872	0.138037	Up	0.277437	n/a:sphingosine-1-phosphate lyase
tetur04g05550	1170	0.191282	0.197793	0.0482865	Up	0.0383373	n/a:Hypothetical protein
tetur32g01840	1271	30.0865	33.3152	0.147064	Up	0.331697	n/a:PREDICTED: similar to DnaJ
tetur11g05760	1611	0.533783	0.758145	0.506222	Up	0.194723	TuCCE-33:Carboxyl/cholinesterase
tetur20g00120	143	52.0836	58.6287	0.170777	Up	0.386926	n/a:Hypothetical protein
tetur17g00890	1799	3.50211	3.93508	0.168168	Up	0.190685	n/a:PREDICTED: similar to adenylate cyclase
tetur19g00740	1087	271.61	250.556	-0.116401	Down	0.313126	SP35:Serine protease
tetur36g00730	1110	4.68971	6.01886	0.35999	Up	0.405788	n/a:ninein-like
tetur557g00010	1853	0.554512	0.670179	0.273326	Up	0.123765	n/a:Kinesin, motor domain
tetur08g01310	840	11.4618	12.4595	0.120419	Up	0.225438	n/a:PREDICTED: similar to polymerase
tetur17g01490	715	377.569	390.787	0.0496422	Up	0.158291	n/a:ubiquitin extension protein
tetur03g03100	2662	2.65243	3.63712	0.455482	Up	0.385473	n/a:GTP cyclohydrolase I
tetur23g01360	167	6.28457	6.08683	-0.0461218	Down	0.0896906	n/a:PvdO
tetur02g06480	399	0.130367	0.01	-3.70451	Down	0.185582	TuCPI-9:Cystatin-like
tetur17g01000	790	0.51409	0.146098	-1.81508	Down	0.310154	n/a:Hypothetical protein
tetur15g02840	1969	4.24868	5.01285	0.238616	Up	0.27818	n/a:PREDICTED: tyrosyl-DNA phosphodiesterase 1
tetur05g05290	994	6.3586	6.31116	-0.0108039	Down	0.041664	TuGSTm11:Glutathione S-transferase, class mu
tetur355g00010	1382	7.24324	6.69097	-0.114421	Down	0.175699	n/a:PREDICTED: hypothetical protein
tetur10g03950	723	45.8999	45.6788	-0.00696626	Down	0.0544861	n/a:Hypothetical protein
tetur01g06770	288	0.154229	0.274624	0.832376	Up	0.156676	TuLeg-21b:Legumain-like, pseudogen
tetur08g05440	792	102.058	109.79	0.10535	Up	0.284736	n/a:ribosomal protein L13
tetur01g03680	736	11.6372	14.4398	0.311307	Up	0.47723	n/a:Hypothetical protein
tetur05g00370	1132	8.67431	8.37506	-0.0506486	Down	0.102416	n/a:variable lymphocyte receptor A diversity region
tetur14g02340	1248	40.6524	37.8581	-0.102739	Down	0.249112	n/a:Orphan sodium- and chloride-dependent neurotransmitter transporter, putative
tetur04g04940	519	0.145326	0.140449	-0.0492465	Down	0.0309089	n/a:PREDICTED: hypothetical protein
tetur15g02810	467	1.57042	1.56694	-0.00320511	Down	0.0264518	n/a:Hypothetical protein
tetur17g02690	2140	69.6214	79.7706	0.196325	Up	0.442284	n/a:clathrin interactor 1
tetur30g02080	1693	1.3177	1.16593	-0.17654	Down	0.122053	n/a:cation efflux protein/ zinc transporter
tetur08g06130	843	8.86944	9.53684	0.104669	Up	0.181642	n/a:Hypothetical protein
tetur11g05780	992	42.7284	49.5692	0.21425	Up	0.443737	-
tetur03g08290	270	21.9956	43.105	0.970642	Up	0.824462	n/a:PREDICTED: similar to conserved hypothetical protein
tetur21g01090	448	11.9233	13.6374	0.19378	Up	0.335831	n/a:Hypothetical protein
tetur01g00920	264	0.287027	0.828185	1.52877	Up	0.370163	n/a:Hypothetical protein
tetur23g00570	429	0.0840625	0.0545872	-0.622898	Down	0.0758995	n/a:homeodomain-containing DNA- binding protein, putative
tetur02g06290	1560	11.8281	11.737	-0.0111546	Down	0.0467993	n/a:S-adenosyl-L-methionine dependent methyltransferase, predicted
tetur26g01450	823	15.4581	10.9104	-0.502659	Down	0.622796	TuGSTd07:Glutathione S-transferase, class delta
tetur03g07820	933	2.61024	2.31826	-0.171143	Down	0.159841	n/a:UNCoordinated family member
tetur20g01630	2824	1.79048	1.31705	-0.443032	Down	0.27369	n/a:Hypothetical protein
tetur46g00170	1616	2.13865	2.73407	0.354349	Up	0.286771	CYP385C3v2:Cytochrome P450 - CYP385C3v2
tetur13g03310	1294	0.0515999	0.0737575	0.515419	Up	0.0645307	n/a:hypothetical protein
tetur15g00970	2594	0.662929	0.647186	-0.0346718	Down	0.0409534	n/a:myosin
tetur08g08309	1269	0.108329	0.187153	0.788792	Up	0.125379	n/a:hypothetical protein
tetur06g05320	1188	91.4145	117.093	0.357161	Up	0.631032	n/a:Hypothetical protein
tetur09g00510	828	7.71267	8.50046	0.14031	Up	0.224824	n/a:farnesoic acid O-methyltransferase-like protein
tetur28g02100	3638	1.91619	1.98383	0.0500478	Up	0.0637556	n/a:Rho-GTPase-activating protein, putative
tetur26g01460	896	17.8583	17.6605	-0.0160645	Down	0.0664363	TuGSTd08:Glutathione S-transferase, class delta
tetur02g03700	1990	88.7957	97.6607	0.137288	Up	0.342291	n/a:UTP--glucose-1-phosphate uridylyltransferase
tetur03g01700	981	87.8221	96.0266	0.12885	Up	0.322589	n/a:Rho GDP dissociation inhibitor
tetur04g03680	3184	1.4202	1.6399	0.207518	Up	0.151573	n/a:Sterile alpha motif homology
tetur04g04840	330	14.1867	13.8545	-0.0341792	Down	0.0862993	n/a:Hypothetical protein
tetur34g00080	1047	1.1052	1.72961	0.646143	Up	0.344422	n/a:amidase
tetur09g01370	1264	33.0966	35.3133	0.0935329	Up	0.224469	n/a:hypothetical protein Phum_PHUM578850
tetur11g04600	813	1.85916	1.93396	0.0569069	Up	0.0665009	n/a:tRNA
tetur06g03440	564	17.8285	16.0726	-0.149582	Down	0.298333	n/a:chlorophyllide A binding protein precursor
tetur12g01110	634	7.20824	8.45504	0.230164	Up	0.332569	n/a:Hypothetical protein
tetur16g00760	1250	10.0549	10.5594	0.0706298	Up	0.139849	-
tetur03g04870	546	3.62311	3.96406	0.12975	Up	0.155255	n/a:Rtf1, Paf1/RNA polymerase II complex component, homolog
tetur03g03650	723	18.8298	19.3607	0.040121	Up	0.110006	n/a:dephospho-CoA kinase
tetur05g07750	1000	77.8504	78.5802	0.0134605	Up	0.05946	n/a:autophagy-related protein 101
tetur15g03250	2591	0.686733	1.02567	0.578738	Up	0.250275	n/a:mutS protein homolog 4
tetur03g05140	228	0.294353	0.764888	1.3777	Up	0.342291	n/a:Hypothetical protein
tetur01g10290	708	0.070197	0.086009	0.293078	Up	0.0601705	n/a:inhibitor of apoptosis protein
tetur14g00440	5087	0.896035	0.779891	-0.200284	Down	0.114592	n/a:Fibronectin, type III
tetur11g06410	1074	10.9196	11.465	0.0703163	Up	0.14408	-
tetur01g15430	273	5.8122	8.22819	0.501491	Up	0.542794	n/a:Small nuclear ribonucleoprotein F
tetur16g00900	500	88.3539	100.705	0.188769	Up	0.430237	n/a:SH3 domain-binding glutamic acid-rich-like protein 3
tetur04g05670	183	2.00804	2.09742	0.0628278	Up	0.0726697	n/a:Hypothetical protein
tetur08g07550	1235	39.175	40.383	0.0438166	Up	0.125153	-
tetur02g13130	1551	12.405	10.7552	-0.205893	Down	0.349428	n/a:Arfaptin-like
tetur05g03920	2256	10.8854	13.1692	0.274775	Up	0.427621	n/a:pentatricopeptide repeat-containing protein 3, mitochondrial precursor
tetur05g07130	1663	8.97512	10.936	0.285082	Up	0.423551	n/a:galactokinase
tetur19g03360	1001	0.6682	0.993719	0.572559	Up	0.246237	-
tetur03g01240	1578	1.2978	0.951256	-0.448158	Down	0.237517	n/a:vesicular inhibitory amino acid transporter
tetur34g01060	270	11.3859	14.0041	0.298607	Up	0.463051	n/a:PREDICTED: similar to cAMP-dependent protein kinase type II regulatory chain
tetur31g01240	853	9.26495	8.11533	-0.191133	Down	0.296299	n/a:Rossmann-like alpha/beta/alpha sandwich fold
tetur31g01830	267	9.33199	8.3488	-0.160616	Down	0.2578	n/a:Hypothetical protein
tetur01g12520	617	10.9125	11.9712	0.13358	Up	0.238421	n/a:bone morphogenetic protein 4
tetur02g15167	904	2.78599	2.03966	-0.449855	Down	0.343033	n/a:n/a
tetur04g01190	3127	185.107	193.185	0.0616275	Up	0.179187	AGO-1H:ortholog of Argonaute-1 (Drosophila melanogaster)
tetur33g01500	306	83.0844	85.9088	0.0482283	Up	0.152025	n/a:Hypothetical protein
tetur01g08720	1096	7.15496	7.20395	0.00984447	Up	0.041664	n/a:unnamed protein product
tetur24g00800	1326	0.0255776	0.11408	2.15709	Up	0.146244	n/a:BTB/POZ-like
tetur05g06630	1377	0.720077	0.676601	-0.0898448	Down	0.0604289	CYP389C6:Cytochrome P450 - CYP389C6
tetur20g03050	1279	46.5224	53.9674	0.214163	Up	0.446709	n/a:Vacuolar proton pump subunit D
tetur04g00840	1821	3.3357	4.13345	0.309359	Up	0.311672	n/a:Protein kinase-like domain
tetur30g00430	336	104.458	104.49	0.000447415	Up	0.031684	n/a:Transcription initiation factor IIA subunit 2
tetur07g03050	1443	61.0282	68.5398	0.167466	Up	0.390802	n/a:Hypothetical protein
tetur09g02530	849	0.337935	0.190457	-0.827286	Down	0.175925	n/a:3 hydroxysteroid dehydrogenase, putative
tetur09g02250	1516	104.947	98.0871	-0.097529	Down	0.264744	-
tetur65g00020	1107	0.01	0.0257847	1.36652	Up	0.0666947	n/a:hypothetical protein BRAFLDRAFT_63277
tetur21g03330	363	2.7631	2.37123	-0.220649	Down	0.200827	n/a:n/a
tetur17g02300	841	0.139464	0.215984	0.631029	Up	0.122279	n/a:Hypothetical protein
tetur27g01730	1158	13.3137	14.0647	0.0791621	Up	0.169078	n/a:conserved hypothetical protein
tetur14g02850	1146	0.01	0.158195	3.98363	Up	0.211873	n/a:Hypothetical protein
tetur13g02120	2378	15.5163	16.6861	0.104858	Up	0.214683	n/a:ER degradation-enhancing alpha-mannosidase-like 1
tetur27g01700	1259	5.91672	6.31799	0.0946668	Up	0.143402	n/a:Hypothetical protein
tetur01g07970	1215	0.1117	0.1165	0.0606946	Up	0.0313933	n/a:hypothetical protein BRAFLDRAFT_63277
tetur02g07330	7287	23.3827	25.5102	0.125633	Up	0.28338	n/a:PREDICTED: fibroblast growth factor receptor-like 1
tetur36g00690	2117	10.9153	12.9676	0.24856	Up	0.400846	n/a:Zinc finger, FYVE/PHD-type
tetur18g02950	1691	34.2491	34.0802	-0.00713228	Down	0.0524837	n/a:RING finger protein 4
tetur02g05280	1033	0.667015	0.401994	-0.730543	Down	0.233415	n/a:protein Wnt-5b precursor
tetur08g03020	221	30.849	34.1424	0.146336	Up	0.332601	n/a:Hypothetical protein
tetur11g00040	1038	7.76914	7.36355	-0.0773515	Down	0.138202	n/a:magnesium transporter NIPA2
tetur02g00590	441	29.74	33.407	0.16775	Up	0.367354	-
tetur02g07950	1077	1.7771	0.926843	-0.939129	Down	0.426264	n/a:spectrin, alpha, non-erythrocytic 1
tetur02g11950	207	2.10271	6.0358	1.5213	Up	0.745947	n/a:Hypothetical protein
tetur08g06110	4704	12.8847	12.7835	-0.0113648	Down	0.0476713	n/a:PREDICTED: tudor domain containing 1
tetur30g01760	799	3.24697	3.73029	0.200192	Up	0.213423	n/a:sensory box protein/histidinol phosphate phosphatase family protein
tetur06g02080	421	3.2517	3.754	0.207234	Up	0.220464	n/a:Hypothetical protein
tetur13g02590	1480	1.72803	1.78665	0.0481247	Up	0.0610103	n/a:Major facilitator superfamily, general substrate transporter
tetur07g01190	1040	0.181531	0.340604	0.907886	Up	0.184646	n/a:GNS1/SUR4 membrane protein
tetur15g02280	1014	1.72673	1.78093	0.0445801	Up	0.0553259	n/a:conserved hypothetical protein
tetur06g02090	944	675.183	725.93	0.104551	Up	0.275015	n/a:Hypothetical protein
tetur11g02490	1805	3.11985	3.25379	0.0606422	Up	0.0827143	n/a:intersectin 1 isoform ITSN-l
tetur23g01500	951	0.693025	0.901895	0.380051	Up	0.176119	n/a:Hypothetical protein
tetur10g00730	1596	13.2699	13.6815	0.0440742	Up	0.103352	n/a:PREDICTED: similar to AGAP003501-PA
tetur12g00470	235	1.48631	1.36207	-0.125929	Down	0.100769	n/a:Hypothetical protein
tetur03g04360	585	2.67219	2.2076	-0.275547	Down	0.235579	-
tetur02g14581	1133	90.8272	81.6255	-0.154105	Down	0.360248	n/a:hypothetical protein
tetur03g08620	192	440.089	440.589	0.00163653	Up	0.0358504	n/a:PREDICTED: ribosomal protein L35a-like
tetur20g00590	2384	2.59795	2.75974	0.0871615	Up	0.101124	n/a:dopamine transporter
tetur05g04770	2825	6.38798	6.46418	0.0171065	Up	0.053065	n/a:PREDICTED: low density lipoprotein receptor-related protein 5
tetur43g00220	4545	0.799901	1.24817	0.641921	Up	0.294522	n/a:agrin
tetur82g00060	1086	0.139423	0.144402	0.0506273	Up	0.0309089	n/a:hypothetical protein TGGT1_007570
tetur10g03760	1154	6.68922	5.98574	-0.160307	Down	0.228506	n/a:PREDICTED: hypothetical protein
tetur37g00080	2172	7.79209	9.69587	0.315361	Up	0.437052	n/a:Ankyrin repeat, sub-type
tetur15g02000	1104	71.0555	60.7145	-0.226905	Down	0.481623	n/a:DnaJ
tetur14g01680	3945	0.299678	0.201584	-0.572032	Down	0.134843	n/a:PREDICTED: similar to leucine-rich transmembrane protein
tetur05g01200	1801	40.3154	41.6568	0.0472175	Up	0.143305	n/a:fimbriae-associated protein Fap1
tetur08g04440	2466	0.547245	0.443823	-0.302204	Down	0.117111	n/a:hypothetical protein
tetur15g01970	851	899.961	963.357	0.098208	Up	0.27537	n/a:Hypothetical protein
tetur05g01350	1568	48.1405	48.3514	0.00630953	Up	0.0541309	-
tetur03g05960	1007	76.2156	77.7806	0.029325	Up	0.106259	n/a:TATA box-binding protein-like protein 1
tetur36g00920	2093	36.0307	36.559	0.0209979	Up	0.0784187	CYP391A1:Cytochrome P450 - CYP391A1
tetur14g03560	405	0.31775	0.282003	-0.172182	Down	0.0695046	n/a:Hypothetical protein
tetur02g00950	1296	23.9288	24.0899	0.00968035	Up	0.0518377	n/a:Hypothetical protein
tetur14g03830	1206	8.62555	9.44077	0.130289	Up	0.219463	n/a:chitinase
tetur27g01860	1766	30.4801	32.0174	0.0709885	Up	0.182546	n/a:acyl-CoA dehydrogenase
tetur01g13100	1098	1.33688	1.30066	-0.0396151	Down	0.0517085	n/a:F-box domain, Skp2-like
tetur02g08900	1050	17.9021	18.3151	0.0329047	Up	0.0904011	-
tetur33g00540	1056	7.51445	9.10113	0.276378	Up	0.39345	n/a:Hypothetical protein
tetur10g00780	2277	5.15437	5.52554	0.100319	Up	0.145275	n/a:Kelch-type beta propeller
tetur14g02620	1532	10.4467	11.3165	0.115381	Up	0.215942	n/a:FAD dependent oxidoreductase
tetur16g02370	651	1.9222	0.630367	-1.60849	Down	0.54386	n/a:Hypothetical protein
tetur27g01840	681	1.39064	1.525	0.133065	Up	0.104289	n/a:Hypothetical protein
tetur09g01230	1612	1.76486	1.27323	-0.471059	Down	0.284316	-
tetur142g00050	732	0.0308156	0.01	-1.62366	Down	0.067599	n/a:Hypothetical protein
tetur10g00820	2055	0.276123	0.421279	0.609463	Up	0.167528	n/a:tryptophan 5-hydroxylase 2
tetur14g02290	4023	1.93377	1.78926	-0.112053	Down	0.101899	TuABCC-30:ABC-transporter, class C
tetur30g01940	768	2.1354	2.7945	0.38808	Up	0.308862	SPH36:Serine protease homologue
tetur02g01610	336	0.01	0.251876	4.65464	Up	0.277695	-
tetur01g01130	200	4.07907	3.03697	-0.425608	Down	0.388056	n/a:Hypothetical protein
tetur01g01210	393	47.7652	56.2263	0.235284	Up	0.487533	n/a:SJCHGC06741 protein
tetur03g09921	3081	17.2614	15.941	-0.114808	Down	0.232931	n/a:hypothetical protein
tetur08g07510	1992	11.6495	11.1933	-0.0576326	Down	0.125993	-
tetur16g00540	1631	15.2115	17.7236	0.220509	Up	0.397067	ERF1:Eukaryotic peptide chain release factor (eRF) subunit-1
tetur31g00100	144	0.253505	0.678324	1.41996	Up	0.323978	n/a:Hypothetical protein
tetur19g02300	894	1.38271	1.21758	-0.183493	Down	0.129126	-
tetur08g03580	576	8.70808	7.35937	-0.242773	Down	0.348427	n/a:poly
tetur07g06870	846	2.09542	2.19755	0.06866	Up	0.0791293	CHHH-2:Member of the peptide hormone family characterized by crustacean hyperglycemic hormone (CHH). The T. urticae genome has five such genes.
tetur10g02800	1159	21.5038	24.5707	0.192351	Up	0.380596	n/a:S-formylglutathione hydrolase
tetur11g00340	207	13.2978	25.5597	0.942689	Up	0.798592	n/a:leukotoxin A
tetur09g01060	1776	0.658262	0.926037	0.492408	Up	0.213714	n/a:Hypothetical protein
tetur11g04430	2034	12.1981	12.6138	0.0483524	Up	0.112977	n/a:PREDICTED: similar to kelch domain containing 3
tetur11g03110	677	14.9101	17.2427	0.209687	Up	0.380369	-
tetur540g00020	1257	29.8857	32.7334	0.13131	Up	0.296331	n/a:puromycin-sensitive aminopeptidase
tetur109g00010	1830	7.21017	6.67443	-0.111391	Down	0.174666	n/a:Fructose-bisphosphate aldolase, class-I
tetur10g03720	1823	112.034	116.668	0.0584785	Up	0.176442	TuLAP-1:Leucyl aminopeptidase
tetur01g10330	838	9.28017	12.9279	0.478264	Up	0.592242	HLH:Helix-loop-helix DNA-binding domain
tetur02g01000	1208	28.9094	33.2711	0.202726	Up	0.413765	n/a:XPA-binding protein 1
tetur15g02390	737	0.200925	0.42527	1.08172	Up	0.223726	n/a:Hypothetical protein
tetur01g02340	1044	43.1163	42.9186	-0.00662868	Down	0.0536141	run:run, Ortholog of Drosophila melanogaster runt
tetur20g01330	654	5.6905	4.43207	-0.360576	Down	0.396777	n/a:unnamed protein product
tetur02g08330	1415	10.2361	8.28152	-0.305697	Down	0.434759	n/a:cleavage stimulation factor subunit 1
tetur03g02340	324	10.1636	17.5116	0.784901	Up	0.739616	n/a:Hypothetical protein
tetur13g02980	1193	3.68938	4.59843	0.317765	Up	0.332698	n/a:DNA-directed RNA polymerase subunit beta
tetur22g00030	567	6.13523	4.99025	-0.298007	Down	0.35802	hlx:H2.0-like homeobox protein
tetur11g02800	312	0.254282	0.01	-4.66836	Down	0.278051	n/a:Hypothetical protein
tetur39g00660	806	1.47659	1.26875	-0.218862	Down	0.150346	n/a:Hypothetical protein
tetur04g03920	1452	0.28839	0.224242	-0.362967	Down	0.0961178	n/a:Hypothetical protein
tetur08g01350	1127	34.5597	30.8164	-0.16539	Down	0.368226	n/a:Zinc finger, RING-type
tetur21g01310	300	45.6257	40.2129	-0.182189	Down	0.395226	n/a:hypothetical protein MPER_10304
tetur06g06260	1380	21.57	21.7464	0.0117504	Up	0.0529036	-
tetur01g09210	681	1.8496	0.890343	-1.05478	Down	0.457238	bZIP_2:Basic region leucine zipper
tetur44g00150	1140	1.68141	0.554423	-1.60061	Down	0.517085	n/a:Hypothetical protein
tetur14g03420	732	0.0622426	0.435525	2.80678	Up	0.322298	-
tetur04g01140	710	77.3875	84.6335	0.129129	Up	0.320231	n/a:MTCP1
tetur10g03570	1943	5.97689	6.18979	0.0504955	Up	0.0914993	n/a:histamine H1 receptor
tetur30g01620	1876	25.8088	27.9322	0.114066	Up	0.254602	n/a:tropomodulin
tetur01g10240	546	1.40867	1.79048	0.346015	Up	0.231025	n/a:zinc finger
tetur07g07770	5284	1.90394	2.23203	0.229365	Up	0.18836	n/a:PREDICTED: hypothetical protein
tetur33g01610	5958	5.83445	6.31827	0.114932	Up	0.166979	n/a:PREDICTED: dedicator of cytokinesis 2
tetur423g00010	864	10.7439	8.73359	-0.298864	Down	0.432466	n/a:DnaJ
tetur22g02800	768	0.0289504	0.0286728	-0.013898	Down	0.0280667	n/a:Hypothetical protein
tetur19g00290	1390	12.3659	12.6517	0.0329697	Up	0.0836509	n/a:Vitamin D3 receptor, putative
tetur06g03170	3616	1.18036	1.16787	-0.0153411	Down	0.0342678	n/a:Chitin binding protein, peritrophin-A
tetur04g01970	4244	0.511583	0.533413	0.0602861	Up	0.0459596	IR 3:ionotropic glutamate receptor related, ODORANT RECEPTOR
tetur04g03850	1258	100.562	109.975	0.129085	Up	0.324559	n/a:NSFL1 cofactor p47
tetur68g00030	1977	0.107414	0.127412	0.246319	Up	0.0588786	n/a:POGO family transposase, putative
tetur02g07660	738	0.106338	0.0519732	-1.03282	Down	0.100155	n/a:Hypothetical protein
tetur04g04210	488	12.3599	11.8267	-0.0636314	Down	0.131742	n/a:Hypothetical protein
tetur04g01120	6819	1.60925	1.52772	-0.0750036	Down	0.0749629	CA1D:Voltage-dependent calcium channel type D subunit alpha-1
tetur05g03740	2049	6.2286	6.67018	0.0988167	Up	0.155352	n/a:vacuolar protein sorting-associated protein 33A
tetur06g05210	150	7.22435	14.6308	1.01807	Up	0.776533	n/a:Hypothetical protein
tetur02g06210	2388	4.84223	5.32485	0.137071	Up	0.185356	n/a:paraplegin
tetur02g06410	213	4.45841	5.81534	0.383331	Up	0.415606	n/a:cytochrome c oxidase subunit III
tetur05g02230	1116	0.0326816	0.0339974	0.0569458	Up	0.0313933	n/a:F-box domain, Skp2-like
tetur24g00480	1614	2.14367	2.61544	0.286974	Up	0.240779	n/a:WD40/YVTN repeat-like-containing domain
tetur02g07410	524	4.87662	5.54766	0.185999	Up	0.240585	n/a:Hypothetical protein
tetur14g03360	2669	2.92312	3.32634	0.186431	Up	0.192333	n/a:unnamed protein product
tetur05g04050	437	3.33923	2.01785	-0.726695	Down	0.488664	n/a:Hypothetical protein
tetur18g01960	1353	0.479317	0.605232	0.336508	Up	0.136296	n/a:PREDICTED: hypothetical protein
tetur16g00500	663	1.25098	1.36868	0.129726	Up	0.100769	n/a:Hypothetical protein
tetur19g01620	2211	4.9859	5.43363	0.12406	Up	0.169175	n/a:conserved hypothetical protein
tetur38g00160	228	0.301407	0.01	-4.91364	Down	0.306731	n/a:Hypothetical protein
tetur23g01450	432	30.8383	36.0124	0.223768	Up	0.44616	n/a:Hypothetical protein
tetur02g11400	2433	0.306299	0.366493	0.258845	Up	0.0892707	TuABCG-02:ABC-transporter, class G
tetur36g01030	633	1.40064	2.15632	0.622477	Up	0.37517	n/a:calcium and integrin binding family member 2
tetur04g08080	969	14.455	16.1217	0.15744	Up	0.305697	n/a:PREDICTED: hypothetical protein
tetur09g02570	2928	7.41451	7.46945	0.0106497	Up	0.041664	n/a:zinc finger protein
tetur21g01850	1020	2.53838	2.11363	-0.264185	Down	0.219818	n/a:Hypothetical protein
tetur35g00320	3491	4.29253	4.05715	-0.0813633	Down	0.114011	n/a:G protein-coupled receptor kinase
tetur06g05990	2210	320.454	328.43	0.0354686	Up	0.135747	n/a:ATP-dependent RNA helicase DHH1
tetur13g02400	5284	2.45296	2.42577	-0.016075	Down	0.0414056	n/a:PREDICTED: similar to F-box/LRR-repeat protein 10
tetur23g00390	213	40.3312	53.9943	0.42091	Up	0.654124	n/a:dolichyl-phosphate mannosyltransferase polypeptide 3
tetur15g01960	1803	3.66167	3.65874	-0.00115488	Down	0.0264518	n/a:Arginine-tRNA-protein transferase 1, eukaryotic
tetur32g00330	555	0.0487164	0.01	-2.28441	Down	0.0961824	-
tetur02g09430	384	1.48779	1.97542	0.408989	Up	0.273367	n/a:Hypothetical protein
tetur14g00050	4547	0.64922	0.537855	-0.271493	Down	0.119049	DSCAM1:Down syndrome cell adhesion molecule
tetur25g00810	1044	0.89511	0.893408	-0.00274662	Down	0.0264518	n/a:putative ribosomal protein S1
tetur43g00540	1001	20.1468	18.4585	-0.126258	Down	0.27172	n/a:Hypothetical protein
tetur07g06380	1368	0.787732	1.65241	1.0688	Up	0.437795	n/a:Hypothetical protein
tetur16g00250	796	49.5369	55.5014	0.164023	Up	0.368387	n/a:scaffold protein
tetur04g09567	4865	2.65168	1.83486	-0.53123	Down	0.371972	n/a:hypothetical protein
tetur10g04350	1236	11.0268	12.9466	0.231553	Up	0.379982	n/a:Pleckstrin homology
tetur31g02031	434	1.99227	1.47839	-0.430386	Down	0.28254	n/a:n/a
tetur03g02630	3000	9.95127	9.00381	-0.144345	Down	0.239552	n/a:Armadillo-type fold
tetur03g08800	726	2907.09	3492.82	0.264814	Up	0.547219	-
tetur24g02090	1179	4.6675	5.55193	0.250339	Up	0.299076	n/a:Hypothetical protein
tetur30g00620	240	0.815108	0.01	-6.34892	Down	0.504166	n/a:hypothetical protein
tetur02g12040	153	0.01	0.133879	3.74285	Up	0.186228	n/a:Hypothetical protein
tetur21g03120	1148	0.0730279	0.177009	1.2773	Up	0.148731	-
tetur25g00660	3197	43.7963	50.938	0.217935	Up	0.458142	n/a:GI16830
tetur02g03520	1631	0.540017	0.535288	-0.0126895	Down	0.0280667	n/a:Protein kinase-like domain
tetur01g13420	3981	14.2333	15.4718	0.120366	Up	0.241231	n/a:Hypothetical protein
tetur33g01000	1299	0.278344	0.314059	0.174164	Up	0.0695046	n/a:Hypothetical protein
tetur19g03120	908	265.861	275.296	0.0503116	Up	0.157709	n/a:Chromobox protein homolog 1
tetur35g00710	414	15.491	14.1593	-0.129685	Down	0.256734	n/a:Hypothetical protein
tetur08g04240	723	27.6338	28.7819	0.0587279	Up	0.156579	n/a:conserved hypothetical protein
tetur14g01340	1625	1.21202	1.50534	0.312687	Up	0.194593	n/a:Cytochrome P450
tetur03g08110	3538	0.303461	0.284066	-0.0952826	Down	0.0502874	CPAP 13:cuticular protein analogous to peritrophins 1-A
tetur11g05840	2085	9.98067	11.4062	0.192617	Up	0.318875	n/a:large subunit GTPase 1 homolog
tetur30g00420	399	23.1863	29.1859	0.332001	Up	0.554906	n/a:mitochondrial intermembrane space import and assembly protein 40
tetur28g00940	3999	7.58375	9.18473	0.276326	Up	0.394387	n/a:PREDICTED: voltage-gated calcium channel alpha
tetur07g03180	1458	0.160294	0.366123	1.19161	Up	0.220625	n/a:neuromedin-K receptor
tetur08g06350	1539	0.249248	0.255095	0.0334555	Up	0.0359473	n/a:sialin, putative
tetur18g01200	770	51.8082	59.1004	0.189987	Up	0.41861	n/a:PREDICTED: similar to ubiquitin-conjugating enzyme E2W
tetur21g00840	624	376.566	463.026	0.298192	Up	0.588625	n/a:Hypothetical protein
tetur28g02140	1791	1.60081	1.20599	-0.408578	Down	0.245075	n/a:CG12283
tetur05g03600	879	59.1097	62.6379	0.083641	Up	0.21704	n/a:hypothetical protein TRIADDRAFT_52099
tetur25g00580	3514	1.2654	1.04775	-0.272296	Down	0.163652	n/a:PREDICTED: Abelson helper integration site 1
tetur08g02640	643	21.2125	18.9215	-0.164881	Down	0.326562	n/a:conserved hypothetical protein
tetur07g01280	586	919.527	949.517	0.0463019	Up	0.159583	n/a:Hypothetical protein
tetur23g00810	2322	6.83157	7.83695	0.198074	Up	0.288935	n/a:unnamed protein product
tetur29g00860	1334	8.38138	8.81217	0.0723112	Up	0.132614	n/a:WW/Rsp5/WWP
tetur21g02120	2882	22.2109	22.7743	0.0361389	Up	0.111072	n/a:unnamed protein product
tetur439g00010	1200	0.01	0.65534	6.03417	Up	0.457658	n/a:conserved hypothetical protein
tetur03g05420	1592	16.6532	17.7168	0.0893146	Up	0.196725	n/a:Homeodomain-like
tetur01g09320	830	0.206284	0.134383	-0.618273	Down	0.114366	-
tetur09g05180	1248	0.579847	0.65073	0.166386	Up	0.0866223	-
tetur04g01070	747	2.54986	1.69114	-0.592418	Down	0.38993	n/a:hippocalcin-like protein 1
tetur59g00050	879	0.0251244	0.0458093	0.866547	Up	0.0656934	-
tetur04g09491	279	0.91681	0.622837	-0.557768	Down	0.228797	n/a:n/a
tetur13g00160	3084	30.5947	31.4124	0.0380547	Up	0.119404	C/EBP:CCAAT/enhancer binding protein
tetur13g01910	1131	390.928	336.235	-0.217435	Down	0.490989	n/a:CaaX prenyl proteinase Rce1
tetur13g00460	651	3.60364	4.22236	0.228596	Up	0.249822	n/a:Hypothetical protein
tetur15g01650	314	12.8513	16.7659	0.383621	Up	0.55468	n/a:Hypothetical protein
tetur04g02590	642	0.814407	0.809271	-0.00912795	Down	0.0320716	n/a:PREDICTED: similar to High-affinity cationic amino acid transporter-1
tetur01g16110	1029	0.94324	1.34213	0.508828	Up	0.262806	bZIP_1:bZIP transcription factor
tetur14g00740	690	0.349253	0.235455	-0.568826	Down	0.141141	n/a:Hypothetical protein
tetur13g01540	194	0.332942	0.768425	1.20664	Up	0.32569	n/a:Hypothetical protein
tetur07g05910	1170	6.81691	7.85328	0.204178	Up	0.292294	n/a:Scramblase
tetur12g02120	303	15.2961	10.2166	-0.582247	Down	0.661844	n/a:Hypothetical protein
tetur02g00420	1248	6.80915	7.31468	0.10332	Up	0.164298	n/a:Hypothetical protein
tetur17g00760	2697	0.917539	0.962429	0.0689098	Up	0.0575221	n/a:dystrophin
tetur02g14100	2733	2.23276	2.15646	-0.0501599	Down	0.0666301	n/a:Hypothetical protein
tetur06g01780	1207	20.1518	19.2735	-0.0642901	Down	0.148763	n/a:splicing factor, arginine/serine-rich 9
tetur59g00100	600	0.01	0.0707495	2.82272	Up	0.123409	-
tetur02g08290	2470	10.8552	10.5869	-0.0361141	Down	0.0922744	n/a:SWI/SNF related, matrix associated, actin dependent regulator of chromatin, subfamily e, member 1
tetur19g01780	2079	0.362395	0.296216	-0.290913	Down	0.0979911	-
tetur06g06651	1314	0.0459577	0.0532258	0.211818	Up	0.0465732	n/a:n/a
tetur29g01150	1431	28.9376	33.6176	0.216269	Up	0.440702	n/a:Hypothetical protein
tetur05g06950	2277	0.524902	0.912593	0.797924	Up	0.287126	n/a:spondin-1 precursor
tetur08g06430	1096	41.5722	40.4113	-0.0408568	Down	0.124734	n/a:3-oxoacyl-
tetur01g02200	1572	6.38347	5.94775	-0.101996	Down	0.155352	n/a:suppressor of fused homolog
tetur05g04460	1617	5.75387	5.89342	0.03457	Up	0.0693431	n/a:vesicular glutamate transporter 1
tetur03g08060	659	7.04706	7.70628	0.129012	Up	0.202539	n/a:hypothetical protein
tetur12g00550	890	151.428	138.487	-0.128882	Down	0.327466	n/a:C-factor
tetur26g01010	2340	17.5712	17.0402	-0.0442747	Down	0.110006	n/a:PREDICTED: similar to NHL
tetur30g01360	358	7.93381	9.4032	0.245137	Up	0.364964	n/a:hypothetical protein StAA4_21417
tetur23g01520	2599	11.9053	12.9193	0.11793	Up	0.22631	n/a:RhoGAP
tetur01g11520	377	3.60032	2.47897	-0.538384	Down	0.427944	n/a:Hypothetical protein
tetur02g15186	303	66.5966	92.2843	0.470637	Up	0.699244	-
tetur348g00020	1314	11.9858	12.0907	0.0125698	Up	0.0476713	n/a:major facilitator superfamily domain-containing protein 10
tetur44g00210	2801	17.415	16.855	-0.0471497	Down	0.122182	n/a:PREDICTED: hypothetical protein
tetur483g00020	297	1.50981	1.86072	0.301497	Up	0.211001	n/a:Hypothetical protein
tetur38g00170	776	1.2464	1.45655	0.224782	Up	0.150346	n/a:Hypothetical protein
tetur18g01210	1806	1.32682	1.52619	0.201967	Up	0.143725	-
tetur27g00510	1450	4.83235	6.29606	0.381724	Up	0.427912	n/a:charged multivesicular body protein 6
tetur17g00190	3777	8.31956	9.35167	0.168716	Up	0.270816	n/a:Armadillo-type fold
tetur08g05420	795	276.091	297.404	0.10728	Up	0.292423	n/a:ribosomal protein L13
tetur13g01900	1014	9.81121	9.45127	-0.0539229	Down	0.107713	n/a:CaaX prenyl proteinase Rce1
tetur04g09070	1488	1.29809	1.7718	0.448825	Up	0.275111	n/a:pyridine nucleotide-disulfide oxidoreductase domain-containing protein 1
tetur02g13380	3399	9.81859	9.58646	-0.0345177	Down	0.0788063	n/a:PREDICTED: hypothetical protein
tetur01g01750	1208	62.6838	55.2835	-0.181242	Down	0.404108	n/a:phosphatidic acid phosphatase type 2B
tetur03g04050	740	15.6866	5.71493	-1.45672	Down	0.836606	n/a:Thioredoxin-like protein 4A
tetur05g01330	2493	1.74371	1.74832	0.00380914	Up	0.0264518	n/a:beta-catenin protein like
tetur15g01580	545	39.7131	37.0445	-0.100357	Down	0.247691	n/a:Mitochondrial import inner membrane translocase subunit Tim8 A
tetur03g09610	1227	38.4479	42.8025	0.154792	Up	0.342807	n/a:G-protein beta WD-40 repeat, region
tetur09g05150	2748	58.2981	55.3425	-0.0750623	Down	0.213746	n/a:endoplasmin
tetur03g05100	1449	6.93993	8.16356	0.234277	Up	0.329565	n/a:Hypothetical protein
tetur16g01640	3381	1.03809	1.1759	0.179839	Up	0.118468	tra-1:C. elegans homolog of tra-1, a sex determinant gene
tetur28g00350	908	0.0762316	0.07438	-0.0354744	Down	0.0307151	n/a:Hypothetical protein
tetur16g03270	1493	0.151034	0.198653	0.395372	Up	0.0897229	n/a:GF12948
tetur18g02930	1686	14.9533	14.6657	-0.0280131	Down	0.0836509	n/a:PREDICTED: similar to npdc-1
tetur10g04140	1306	44.529	51.2923	0.203999	Up	0.430528	n/a:U8 snoRNA-decapping enzyme
tetur35g00380	900	1.47889	1.41952	-0.0591016	Down	0.0634326	n/a:Hypothetical protein
tetur13g04550	923	13.1845	11.0738	-0.251703	Down	0.403656	-
tetur04g04650	1029	14.4307	14.7219	0.0288226	Up	0.0836509	n/a:cleavage and polyadenylation specificity factor subunit 4
tetur04g07960	171	843.757	890.727	0.0781566	Up	0.23109	-
tetur04g01640	1655	3.27718	3.54263	0.112366	Up	0.132679	n/a:Protein of unknown function NEP
tetur16g00470	578	2.10508	2.49757	0.24665	Up	0.209547	n/a:Hypothetical protein
tetur18g00940	2471	26.9441	30.406	0.174384	Up	0.364447	n/a:pdz domain protein arc, putative
tetur07g02420	1211	0.94806	0.965708	0.0266072	Up	0.0409534	n/a:Hypothetical protein
tetur10g05390	3481	5.15669	5.09371	-0.0177285	Down	0.0496092	n/a:Adhesion, bacterial
tetur19g00350	1825	0.0646156	0.0712424	0.140852	Up	0.0445062	n/a:Leucine-rich repeat, cysteine-containing subtype
tetur22g00570	1919	4.14158	3.43815	-0.268549	Down	0.281022	n/a:Hypothetical protein
tetur06g01800	717	0.751811	0.315827	-1.25123	Down	0.326691	n/a:72 kDa inositol polyphosphate 5-phosphatase
tetur01g04580	1327	16.1421	19.5728	0.278026	Up	0.476197	SP15/C:Serine protease, clip domain
tetur05g07120	5168	9.92072	9.7207	-0.0293853	Down	0.075738	n/a:cell wall surface anchor family protein
tetur02g08080	687	0.01	0.0298452	1.5775	Up	0.0674052	-
tetur12g03300	1394	39.8745	42.154	0.0802031	Up	0.208772	n/a:AGAP001980-PA
tetur01g11210	3111	8.10422	8.77318	0.114426	Up	0.189329	n/a:Translation elongation/initiation factor/Ribosomal, beta-barrel
tetur41g00190	1048	7.63143	8.05633	0.0781694	Up	0.139203	-
tetur19g00700	1068	78.7633	81.1471	0.0430169	Up	0.130999	n/a:FAS-associated factor 2
tetur15g02050	593	256.942	267.068	0.0557672	Up	0.180092	-
tetur30g02310	1989	24.9978	29.3519	0.23165	Up	0.447129	n/a:HECT
tetur16g00980	1331	32.8675	39.1546	0.25252	Up	0.485595	n/a:developmentally-regulated GTP-binding protein 2
tetur12g00570	936	0.716391	0.741516	0.0497306	Up	0.0493185	n/a:C-signal
tetur08g06220	210	39.4744	43.0207	0.12411	Up	0.289419	-
tetur06g02540	507	0.326859	0.485096	0.569603	Up	0.170564	-
tetur21g01480	315	4.90043	4.47853	-0.129886	Down	0.169401	n/a:PREDICTED: similar to polybromo-1
tetur12g01150	411	0.197326	0.374264	0.92347	Up	0.197242	n/a:Hypothetical protein
tetur18g03190	1377	11.9171	11.7873	-0.015806	Down	0.0602674	n/a:PREDICTED: similar to zinc/iron transporter
tetur32g00400	1092	8.59384	9.2393	0.104481	Up	0.179284	n/a:inositol monophosphatase 1
tetur01g10720	2244	2.91617	3.0945	0.0856292	Up	0.106098	BAGPCR2:G-protein coupled receptor
tetur01g05570	816	21.9458	21.2026	-0.0497037	Down	0.130483	n/a:Hypothetical protein
tetur600g00010	417	45.855	57.035	0.314768	Up	0.568116	n/a:M-phase phosphoprotein 8
tetur19g03190	1194	4.13619	5.63835	0.446971	Up	0.455978	n/a:Hypothetical protein
tetur01g15290	1602	0.403672	0.277877	-0.538734	Down	0.151799	Homeobox:Homeobox domain
tetur02g09000	238	3.55809	5.34682	0.587578	Up	0.521769	n/a:Hypothetical protein
tetur34g00850	879	17.2194	15.9996	-0.106003	Down	0.228054	n/a:Hypothetical protein
tetur08g06450	1464	2.69009	2.68917	-0.000498844	Down	0.0264518	Insulin-3:Insulin Related Peptide Precursor.
tetur03g08560	1859	3.86109	3.9322	0.0263285	Up	0.0566501	n/a:hypothetical protein
tetur19g01400	219	11.774	4.00997	-1.55394	Down	0.822621	n/a:Hypothetical protein
tetur01g10150	2334	0.289583	0.399328	0.463593	Up	0.134907	n/a:WD40 repeat-like-containing domain
tetur03g06620	582	0.414241	1.1815	1.51208	Up	0.436987	n/a:Hypothetical protein
tetur05g09050	3018	3.22367	2.62513	-0.296313	Down	0.271752	n/a:Aldehyde dehydrogenase, C-terminal
tetur20g00960	294	4.6238	4.84103	0.0662381	Up	0.104903	n/a:Hypothetical protein
tetur26g00420	696	3.30837	3.35466	0.020046	Up	0.0469285	n/a:Hypothetical protein
tetur01g01220	780	5.05152	3.8152	-0.404957	Down	0.408113	n/a:50S ribosomal protein L14
tetur07g03100	615	107.91	94.7213	-0.188068	Down	0.4314	n/a:alpha-1,3-mannosyl-glycoprotein 4-beta-N-acetylglucosaminyltransferase A
tetur10g05200	672	12.9849	15.471	0.252731	Up	0.420838	n/a:Vesicle transport protein SEC20
tetur06g02310	897	0.468118	0.553083	0.240627	Up	0.0996706	n/a:otoferlin
tetur10g00150	4713	4.92788	5.55694	0.173322	Up	0.223952	n/a:nucleolin protein Nsr1, putative
tetur18g01520	976	20.9757	22.2335	0.0840163	Up	0.191751	n/a:Zinc finger, RING-CH-type
tetur27g00500	1307	19.2745	23.0565	0.25848	Up	0.467541	n/a:Peptidase C48, SUMO/Sentrin/Ubl1
tetur01g15020	1570	4.70436	3.72849	-0.335409	Down	0.350171	n/a:F-box domain, Skp2-like
tetur02g05200	1295	0.155539	0.117762	-0.401408	Down	0.0812932	n/a:decaprenyl-diphosphate synthase subunit 2
tetur07g00330	1397	29.657	32.9841	0.153398	Up	0.333312	n/a:COP9 signalosome complex subunit 4
tetur04g00970	3438	11.6728	12.1373	0.056303	Up	0.125993	n/a:DZF
tetur02g01550	1027	0.43604	0.727897	0.739276	Up	0.242329	n/a:Hypothetical protein
tetur12g04200	279	8.69082	10.7467	0.306332	Up	0.440831	n/a:Hypothetical protein
tetur24g01200	1157	7.16029	6.01673	-0.25104	Down	0.333118	n/a:Hypothetical protein
tetur05g08780	2017	15.401	15.7936	0.0363113	Up	0.101802	n/a:conserved hypothetical protein
tetur35g00970	910	0.191749	0.170403	-0.170276	Down	0.0554228	SPH22:Serine protease homologue
tetur35g00270	1210	1.77211	1.66606	-0.0890281	Down	0.0875589	n/a:Hypothetical protein
tetur05g07470	1203	63.338	80.3504	0.343234	Up	0.606098	FPPS:Farnesyl diphosphate synthase
tetur17g01050	2910	3.38761	3.23571	-0.0661855	Down	0.0916607	n/a:Tyrosine-protein kinase, catalytic domain
tetur07g01740	2444	10.5364	10.8379	0.0407012	Up	0.0950197	n/a:Toll-like receptor, leucine rich repeat-containing
tetur01g02310	1587	3.05781	2.42251	-0.335994	Down	0.291486	n/a:Hypothetical protein
tetur03g06840	202	11.1242	11.3926	0.034398	Up	0.0822298	n/a:Hypothetical protein
tetur01g06730	855	0.0854535	0.01	-3.09514	Down	0.145598	SP18:Serine protease
tetur09g03830	1046	0.305844	0.083968	-1.86488	Down	0.235547	Ets:Ets-domain
tetur08g07620	1233	0.633366	0.395178	-0.680534	Down	0.216943	n/a:Neurotransmitter-gated ion-channel
tetur10g02140	1086	4.05842	5.17668	0.35111	Up	0.376171	n/a:F-box domain, Skp2-like
tetur02g01090	327	6.72971	6.26949	-0.102198	Down	0.157968	n/a:thymidylate synthase
tetur15g01680	1752	1.27563	1.42223	0.156945	Up	0.118048	n/a:Hypothetical protein
tetur02g00510	534	6.76996	5.90451	-0.197331	Down	0.273335	n/a:neprilysin
tetur07g06930	1949	14.9208	16.5027	0.145377	Up	0.291228	n/a:Gpi16 subunit, GPI transamidase component
tetur30g01120	528	0.01	0.159819	3.99837	Up	0.212066	n/a:unnamed protein product
tetur33g00450	1224	124.359	150.192	0.272303	Up	0.547316	n/a:guanine nucleotide-binding protein G
tetur10g00570	177	0.375581	0.451232	0.264745	Up	0.101253	n/a:Hypothetical protein
tetur02g15091	858	16.4421	15.2622	-0.107436	Down	0.225793	n/a:hypothetical protein
tetur486g00030	375	10.3459	8.47794	-0.287274	Down	0.418319	n/a:Nse4
tetur08g00400	1009	1062.9	1063.27	0.00048855	Up	0.0357535	n/a:thioredoxin peroxidase
tetur11g04700	1471	0.968176	0.941	-0.0410754	Down	0.0478328	n/a:Lipase
tetur01g02320	818	29.987	31.6463	0.077702	Up	0.201214	TuGSTo01:Glutathione S-transferase, class omega
tetur25g01970	2989	10.1933	11.0218	0.11274	Up	0.203508	n/a:protein arginine n-methyltransferase
tetur05g01390	1047	13.9438	14.506	0.0570208	Up	0.133486	n/a:ATP synthase mitochondrial F1 complex assembly factor 2
tetur16g01110	1687	4.26398	4.56091	0.0971227	Up	0.133615	-
tetur16g01140	1598	9.11936	10.8163	0.246207	Up	0.381015	n/a:Hypothetical protein
tetur24g00350	2630	1.30938	1.28782	-0.0239473	Down	0.0381435	n/a:FERM/acyl-CoA-binding protein, 3-helical bundle
tetur13g04410	1128	0.499816	0.097171	-2.3628	Down	0.331568	n/a:Hypothetical protein
tetur14g02930	1409	12.4634	13.118	0.0738446	Up	0.15167	n/a:tubulin-specific chaperone cofactor E-like protein
tetur09g00160	174	57.2227	81.5125	0.510433	Up	0.715974	-
tetur15g00150	2471	0.0596141	0.047747	-0.320245	Down	0.0488341	LRR-GPCR2:Leucine Repeat Rich G-protein coupled receptor
tetur27g02430	2033	15.8572	18.3094	0.207451	Up	0.385182	n/a:vacuolar protein sorting-associated protein 45
tetur10g01260	435	1.0455	1.0457	0.000280094	Up	0.0264518	n/a:Hypothetical protein
tetur571g00010	1202	71.1783	82.2107	0.207888	Up	0.457303	-
tetur05g08480	1302	175.825	214.52	0.286975	Up	0.572508	n/a:lysophospholipase
tetur01g01190	156	0.01	0.187068	4.22549	Up	0.236839	n/a:Hypothetical protein
tetur01g13550	833	51.4341	54.5682	0.0853366	Up	0.233383	n/a:Vacuolar ATP synthase 21 kDa proteolipid subunit
tetur10g04460	2260	15.8353	18.1495	0.196786	Up	0.371165	n/a:Zinc finger, RanBP2-type
tetur36g00090	1392	4.27463	5.52721	0.370753	Up	0.399457	n/a:glutamate-gated chloride channel
tetur19g01290	828	9.85558	12.9141	0.389939	Up	0.531555	-
tetur17g00570	1302	0.152199	0.0816309	-0.898777	Down	0.118726	n/a:lipase 1 precursor
tetur05g02630	459	5.43105	5.47725	0.0122219	Up	0.041664	n/a:Short-chain dehydrogenase/reductase SDR
tetur16g01670	905	3.08683	4.35138	0.495351	Up	0.437504	n/a:zinc finger protein 713
tetur04g07060	501	0.243554	0.191669	-0.345622	Down	0.0880111	n/a:Hypothetical protein
tetur12g04684	381	0.01	0.080333	3.00599	Up	0.135553	n/a:n/a
tetur02g01170	465	4.91059	7.08232	0.528326	Up	0.536238	n/a:Hypothetical protein
tetur03g08310	1911	27.3442	29.2914	0.0992372	Up	0.23784	-
tetur28g01910	3026	2.99165	3.3635	0.169024	Up	0.178638	n/a:Uncharacterised protein family UPF0118
tetur84g00010	1253	0.0713515	0.0309057	-1.20707	Down	0.0901105	n/a:glucose dehydrogenase
tetur29g00560	666	0.704246	0.70225	-0.00409372	Down	0.0264518	Homeobox:Homeobox domain
tetur02g14871	1470	0.0249251	0.0403903	0.69641	Up	0.0651121	n/a:hypothetical protein
tetur07g01810	423	12.8529	13.3939	0.0594899	Up	0.132582	-
tetur16g02490	372	3.23494	3.12426	-0.0502221	Down	0.07422	n/a:zfpl1, putative
tetur09g01980	2227	2.0743	2.76846	0.416465	Up	0.322718	ABCGinc-01:ABC-transporter, class G, incomplete
tetur26g00780	1093	37.0305	34.813	-0.0890859	Down	0.224469	n/a:Hypothetical protein
tetur01g04390	1551	137.398	146.353	0.0910913	Up	0.246786	n/a:Nucleosome assembly protein (NAP)
tetur08g06480	1317	0.541423	0.810455	0.581978	Up	0.222725	n/a:Hypothetical protein
tetur04g02580	1628	24.0738	26.0995	0.116556	Up	0.267941	n/a:sodium-bile acid cotransporter
tetur12g03100	527	4.87847	3.57013	-0.450449	Down	0.432595	n/a:Hypothetical protein
tetur17g03070	1332	0.107094	0.01	-3.42081	Down	0.166301	n/a:Hypothetical protein
tetur02g07930	594	0.092366	0.102236	0.146477	Up	0.0449583	n/a:Hypothetical protein
tetur10g05670	2913	0.114003	0.160134	0.490211	Up	0.0933725	n/a:sidestep protein, putative
tetur27g01580	1541	5.43597	6.69984	0.301589	Up	0.371229	n/a:protein arginine N-methyltransferase 6
tetur37g01020	1838	1.48816	1.45274	-0.0347576	Down	0.0483496	n/a:M-phase inducer phosphatase
tetur18g00480	162	587.532	545.437	-0.107255	Down	0.294684	-
tetur10g05550	411	0.66566	0.6927	0.0574452	Up	0.0508365	-
tetur18g00510	189	3.83914	3.38605	-0.18118	Down	0.198695	n/a:Hypothetical protein
tetur09g06600	1562	17.5634	18.6959	0.0901498	Up	0.200181	n/a:protein midA homolog, mitochondrial precursor
tetur01g14540	1423	15.5268	16.7271	0.107422	Up	0.22673	n/a:Ras-association
tetur12g02790	1080	0.127635	0.0687163	-0.893299	Down	0.109618	zf-C2H2:Zinc finger, C2H2 type
tetur25g02030	2992	13.309	14.4791	0.121559	Up	0.237388	n/a:Hypothetical protein
tetur06g04690	2488	11.1061	13.0322	0.230733	Up	0.380369	n/a:ATP-dependent metalloprotease FtsH
tetur13g03000	1516	16.3198	17.3961	0.0921405	Up	0.198146	-
tetur36g00720	768	5.42022	3.43694	-0.657227	Down	0.550869	n/a:PREDICTED: similar to CG9896-PA
tetur30g00280	1979	33.746	36.8842	0.128286	Up	0.299851	n/a:LIM binding protein
tetur07g03710	1060	61.8004	60.8924	-0.0213564	Down	0.0821006	n/a:ras-related protein Rab-8A
tetur04g05460	2828	8.0161	10.105	0.334099	Up	0.452975	-
tetur19g01840	992	101.737	102.774	0.0146295	Up	0.0603966	n/a:CD63 antigen
tetur36g01040	517	38.3674	55.461	0.531595	Up	0.71549	n/a:Mitochondrial 39S ribosomal protein L23
tetur26g02760	660	138.149	123.35	-0.163467	Down	0.384342	-
tetur31g00120	1920	2.93785	3.30132	0.16828	Up	0.176281	-
tetur11g00070	3090	12.711	13.5141	0.0883936	Up	0.182191	-
tetur20g01800	1374	3.51581	3.46535	-0.0208581	Down	0.0469285	n/a:Hypothetical protein
tetur25g00040	1667	25.1632	27.5435	0.130396	Up	0.28816	n/a:ubiquitin-like 7
tetur19g03240	2309	10.0462	11.6883	0.218405	Up	0.356857	n/a:Origin recognition complex, subunit 3
tetur07g02680	816	0.0343439	0.0695156	1.01728	Up	0.0893353	-
tetur08g07650	2129	10.8233	12.0879	0.159417	Up	0.281474	n/a:replication factor C large subunit
tetur23g01610	1420	6.0099	7.0678	0.233918	Up	0.311672	n/a:Hypothetical protein
tetur01g03240	1074	157.413	170.16	0.112337	Up	0.289226	n/a:phosphatidylethanolamine-binding protein
tetur19g02990	896	3.57637	3.20769	-0.156961	Down	0.174407	n/a:Hypothetical protein
tetur05g06150	1934	5.90649	6.26596	0.0852333	Up	0.137653	n/a:ras-related protein Rab-3C
tetur01g04720	1983	13.9656	17.1056	0.292596	Up	0.474905	n/a:Metal-dependent phosphohydrolase, HD domain
tetur09g01520	954	11.0092	11.4606	0.0579742	Up	0.125186	n/a:Ras small GTPase, Rab type
tetur11g04770	1113	2.04677	2.21992	0.117155	Up	0.113365	n/a:PREDICTED: similar to kelch domain containing 3
tetur03g03620	1083	1.083	0.833801	-0.377258	Down	0.192494	n/a:Hypothetical protein
tetur08g04660	2356	11.3409	14.1608	0.320356	Up	0.483948	n/a:sulfate transporter
tetur03g00340	1193	5.4308	5.64142	0.0548949	Up	0.0914993	n/a:NAD-dependent deacetylase sirtuin-6
tetur21g00050	1428	2.3969	1.93411	-0.309503	Down	0.243363	n/a:unnamed protein product
tetur36g00900	2344	23.3624	25.331	0.116712	Up	0.267037	n/a:Molybdopterin synthase/thiamin biosynthesis sulphur carrier, beta-grasp
tetur06g06658	1326	14.3062	13.9456	-0.0368305	Down	0.0994445	n/a:n/a
tetur01g09930	639	0.630624	1.12689	0.837502	Up	0.32724	SPHp:Serine protease homologue
tetur26g00920	1664	3.5883	4.60402	0.359594	Up	0.364027	n/a:PREDICTED: hypothetical protein
tetur31g01190	1208	6.9668	9.41668	0.434723	Up	0.521187	TFIIIA :Transcription factor IIIA
tetur33g00760	1077	113.242	110.642	-0.0335036	Down	0.10852	n/a:Nucleotide-binding, alpha-beta plait
tetur15g03320	147	2.93684	2.94397	0.00349683	Up	0.0288418	n/a:Hypothetical protein
tetur25g00850	673	0.134593	0.0605095	-1.15336	Down	0.121245	n/a:Hypothetical protein
tetur307g00020	399	0.160388	0.0713885	-1.16781	Down	0.139041	TuCPI-13:Cystatin
tetur07g01680	2933	29.1606	30.1887	0.0499906	Up	0.138169	n/a:unnamed protein product
tetur31g01680	1691	1.013	1.23209	0.282466	Up	0.16559	n/a:PREDICTED: hypothetical protein
tetur01g03080	2527	213.31	232.849	0.126443	Up	0.330986	n/a:importin subunit alpha-7
tetur06g03560	5258	0.0174705	0.0271373	0.635354	Up	0.0504166	TuABCC-20:ABC-transporter, class C
tetur10g04910	1091	28.7109	29.5214	0.0401651	Up	0.119081	n/a:mediator of RNA polymerase II transcription subunit 19
tetur459g00020	609	1.3502	0.840965	-0.683055	Down	0.316582	n/a:Hypothetical protein
tetur05g02580	1397	11.5531	11.1112	-0.0562591	Down	0.123991	n/a:cysteine and histidine-rich domain-containing protein 1
tetur14g02470	1490	212.894	231.494	0.12084	Up	0.312221	n/a:elongation factor-1 gamma
tetur22g00150	1802	17.5217	20.0626	0.195362	Up	0.378981	n/a:FERM/acyl-CoA-binding protein, 3-helical bundle
tetur06g06200	1100	7.71724	6.88257	-0.165138	Down	0.250404	n/a:Protein of unknown function DUF947
tetur14g03800	297	1.62532	1.93779	0.253692	Up	0.187908	n/a:PREDICTED: similar to PMP1 protein
tetur01g04140	366	0.432169	0.397869	-0.1193	Down	0.0582973	n/a:Hypothetical protein
tetur10g02380	3295	10.2855	10.4227	0.0191102	Up	0.0613978	n/a:PHD finger protein 12
tetur21g00520	2115	4.87589	5.44006	0.157956	Up	0.207997	n/a:Ankyrin repeat, sub-type
tetur95g00060	360	114.118	127.534	0.160368	Up	0.383179	-
tetur22g01880	230	7.68543	3.74027	-1.03898	Down	0.712648	n/a:Hypothetical protein
tetur03g05310	204	43.2403	42.447	-0.0267106	Down	0.10051	n/a:guanine nucleotide-binding protein G
tetur01g02670	610	2032.89	2419.41	0.25112	Up	0.533073	n/a:MD-2-related lipid-recognition
tetur18g03540	941	10.2521	8.93561	-0.198281	Down	0.319488	dHand:asic helix-loop-helix transcription factor HAND2
tetur01g16080	2252	13.4946	13.8736	0.03996	Up	0.101059	n/a:unnamed protein product
tetur33g01100	1293	6.32165	9.09062	0.524077	Up	0.569634	n/a:PREDICTED: hypothetical protein
tetur38g00270	11274	1.46385	1.81935	0.31365	Up	0.215845	n/a:Hypothetical protein
tetur05g08220	927	73.409	72.7043	-0.0139172	Down	0.0593631	n/a:Hypothetical protein
tetur08g05810	385	2.42144	4.49318	0.891872	Up	0.59137	n/a:Hypothetical protein
tetur08g03940	1629	21.5018	24.114	0.165414	Up	0.34833	n/a:post-GPI attachment to proteins factor 3 precursor
tetur06g04380	945	0.381822	0.22059	-0.79153	Down	0.180415	n/a:Hypothetical protein
tetur06g04500	749	31.5307	33.6803	0.0951499	Up	0.241199	-
tetur05g07170	1680	39.5881	39.9154	0.0118805	Up	0.0569085	n/a:WD40 repeat-containing protein
tetur01g10690	3111	2.25307	2.13254	-0.0793225	Down	0.0877204	n/a:PDZ/DHR/GLGF
tetur12g01830	993	203.418	222.576	0.129847	Up	0.33076	TuPap-40:Cathepsin L
tetur06g00670	4410	4.56628	4.75641	0.0588553	Up	0.0942769	n/a:Immunoglobulin E-set
tetur27g02420	1148	20.3002	18.2965	-0.149934	Down	0.306246	n/a:THO complex subunit 7 homolog
tetur08g01940	1622	6.5611	7.86721	0.261913	Up	0.356695	n/a:hypothetical protein
tetur19g00530	2073	11.5694	11.2113	-0.0453623	Down	0.107713	n/a:Arrestin, N-terminal
tetur07g01070	2585	5.37683	5.45627	0.0211605	Up	0.053065	n/a:exocyst complex component 7
tetur26g01550	1383	0.357707	0.243049	-0.557534	Down	0.140592	n/a:transmembrane protein 135
tetur10g05700	3369	2.29849	2.31664	0.0113412	Up	0.0353013	-
tetur11g05560	165	0.149937	0.53634	1.83879	Up	0.319747	n/a:Hypothetical protein
tetur05g05910	615	0.139711	0.01	-3.80438	Down	0.194787	n/a:PLC-like phosphodiesterase, TIM beta/alpha-barrel domain
tetur09g03380	1293	0.0301	0.0775301	1.36499	Up	0.101544	-
tetur28g01320	1431	5.27455	5.04698	-0.0636276	Down	0.100187	-
tetur35g00180	552	2.7205	2.67192	-0.0259923	Down	0.0514825	-
tetur18g03250	1364	4.0958	3.65588	-0.163927	Down	0.188231	n/a:trans-sialidase
tetur28g01330	957	16.5601	15.1896	-0.124632	Down	0.247949	-
tetur18g00160	4099	19.0918	19.2	0.00815318	Up	0.0483173	n/a:lethal
tetur02g07470	783	0.0560385	0.01	-2.48642	Down	0.109586	-
tetur08g02390	1561	60.0656	63.7871	0.086728	Up	0.237032	n/a:glutamine-oxaloacetic transaminase
tetur08g06730	1758	9.80633	10.9826	0.163434	Up	0.275564	n/a:solute carrier family 2
tetur21g01120	495	58.0329	52.9669	-0.131781	Down	0.313998	n/a:RecName: Full
tetur01g05670	1367	11.6759	12.9203	0.146106	Up	0.271365	n/a:Non-specific serine/threonine protein kinase
tetur04g04810	144	0.170669	0.631494	1.88757	Up	0.347813	n/a:Hypothetical protein
tetur06g00160	216	22.3667	13.2472	-0.755668	Down	0.750888	n/a:senescence-associated protein
tetur20g02620	624	5.12713	4.75971	-0.107279	Down	0.150152	n/a:Galactose-binding domain-like
tetur11g01900	3276	0.591531	0.902115	0.608858	Up	0.242523	n/a:PREDICTED: similar to Solute carrier family 12, member 1
tetur07g05290	215	12.7652	10.2298	-0.319435	Down	0.471998	n/a:Hypothetical protein
tetur15g02530	2238	4.10267	4.63521	0.176071	Up	0.213358	n/a:7TM GPCR, rhodopsin-like
tetur09g01650	2028	8.20358	7.87521	-0.0589352	Down	0.113332	n/a:Hypothetical protein
tetur24g02570	425	0.284486	0.01	-4.83029	Down	0.29562	-
tetur09g07050	2655	0.01	0.0202811	1.02014	Up	0.0509334	-
tetur02g00740	1988	41.8789	44.2343	0.0789436	Up	0.209289	HLH:Helix-loop-helix DNA-binding domain
tetur02g02090	1046	30.6094	28.08	-0.124434	Down	0.277405	-
tetur13g03300	515	195.726	203.44	0.0557681	Up	0.179026	n/a:Signal recognition particle 19 kDa protein
tetur352g00020	1014	3.77677	3.96671	0.07079	Up	0.0999612	n/a:Hypothetical protein
tetur04g06570	504	2.89652	3.24351	0.163235	Up	0.169756	n/a:Lipopolysaccharide-induced tumor necrosis factor-alpha factor homolog
tetur10g05804	660	0.742985	1.23338	0.731211	Up	0.315387	-
tetur02g07400	243	11.7115	8.43201	-0.473974	Down	0.576093	-
tetur05g06370	1517	1.02494	1.34828	0.395585	Up	0.220431	n/a:Hypothetical protein
tetur05g02310	1101	0.119781	0.129519	0.112766	Up	0.0428913	n/a:Hypothetical protein
tetur08g02560	165	61.2595	79.4518	0.375146	Up	0.637911	n/a:Hypothetical protein
tetur31g01340	1784	7.545	9.12852	0.274859	Up	0.387087	n/a:Zinc finger, LIM-type
tetur01g08930	1425	13.9904	16.5865	0.245577	Up	0.425037	n/a:galactosylgalactosylxylosylprotein 3-beta-glucuronosyltransferase 1
tetur32g02000	734	83.7578	11.4684	-2.86856	Down	0.940831	n/a:Hypothetical protein
tetur10g02430	935	1.73279	1.4903	-0.217485	Down	0.160164	n/a:erythrocyte band 7 integral membrane protein
tetur02g15565	1890	0.01	0.0244988	1.29271	Up	0.0515148	-
tetur14g00850	252	4.3287	2.37974	-0.86313	Down	0.578193	n/a:NUDIX hydrolase
tetur10g04610	820	25.8816	30.672	0.244995	Up	0.463568	n/a:Single-stranded DNA-binding protein, mitochondrial precursor
tetur09g05780	1319	19.2029	19.1084	-0.00712099	Down	0.0467993	n/a:AT-rich interactive domain-containing protein 3A
tetur03g05760	1781	0.23212	0.307762	0.406945	Up	0.112041	n/a:Tetratricopeptide-like helical
tetur04g08240	2238	2.16261	2.73622	0.339411	Up	0.277146	n/a:PREDICTED: similar to solute carrier family 41 member 1
tetur07g02490	810	32.7687	42.2201	0.365608	Up	0.609618	-
tetur21g00410	1377	5.4185	6.75384	0.317816	Up	0.389865	n/a:sodium-dependent glucose transporter 1
tetur37g00380	1090	64.1194	71.3049	0.15324	Up	0.355403	n/a:nuclear receptor coactivator 6
tetur01g15680	304	0.406819	0.447516	0.137551	Up	0.0668238	n/a:ixodegrin-2A RGD containing protein
tetur11g01380	2163	7.12868	8.2467	0.210183	Up	0.307441	n/a:polypeptide N-acetylgalactosaminyltransferase 1
tetur03g00430	249	7.52921	4.61697	-0.705553	Down	0.622214	n/a:Hypothetical protein
tetur30g00770	621	51.4417	58.0998	0.175593	Up	0.401105	n/a:hypothetical protein
tetur09g05980	3759	10.673	11.1698	0.0656431	Up	0.139849	n/a:U5 small nuclear ribonucleoprotein 200 kDa helicase
tetur26g01540	532	3.95494	3.23504	-0.289872	Down	0.291454	n/a:PREDICTED: hypothetical protein
tetur20g02880	3253	2.35854	3.08426	0.387025	Up	0.323913	n/a:Peptidase, metallopeptidase
tetur07g04080	2477	12.684	14.1569	0.158491	Up	0.29604	n/a:Protein phosphatase 2C
tetur08g03400	771	5.31872	3.51202	-0.598776	Down	0.525967	-
tetur18g02040	272	7.05	6.06451	-0.217231	Down	0.29814	n/a:Hypothetical protein
tetur41g00430	1487	3.54244	3.57447	0.0129859	Up	0.0376591	-
tetur16g02320	943	18.7239	21.7629	0.21699	Up	0.412603	n/a:dolichol-phosphate mannosyltransferase
tetur01g09740	4604	25.8923	25.7636	-0.00718614	Down	0.0498353	n/a:PREDICTED: similar to Protein RIC1 homolog
tetur02g02560	1350	2.35643	2.23643	-0.0754084	Down	0.0877204	n/a:BCCIP homolog
tetur03g06480	898	7.0106	7.67751	0.131102	Up	0.204153	n/a:microtubule-associated protein tau
tetur02g04780	150	2.89702	0.239011	-3.59942	Down	0.723403	n/a:Hypothetical protein
tetur01g05390	216	1.79442	1.54731	-0.213747	Down	0.16081	n/a:NADPH oxidase isoform 2
tetur19g01080	2760	1.76676	2.17462	0.299658	Up	0.228183	n/a:Hypothetical protein
tetur27g02190	1981	25.8603	26.6744	0.0447169	Up	0.119081	n/a:asparaginyl-tRNA synthetase
tetur30g01810	174	94.0965	148.305	0.656355	Up	0.782314	n/a:PREDICTED: hypothetical protein
tetur01g11740	1381	227.312	216.194	-0.0723539	Down	0.204444	klf:Kruppel-like factor
tetur01g16150	1371	14.7891	11.8321	-0.321832	Down	0.488793	n/a:hypothetical protein MM_2923
tetur134g00030	213	21.5835	15.4933	-0.478283	Down	0.640785	-
tetur16g00030	1373	0.403463	0.691153	0.776568	Up	0.244493	n/a:intraflagellar transport 52 homolog
tetur31g00400	198	34.6313	40.7176	0.233578	Up	0.463697	n/a:Hypothetical protein
tetur01g13130	1068	2.75546	3.42894	0.315467	Up	0.292068	n/a:Hypothetical protein
tetur01g08460	1245	27.2435	30.0383	0.140888	Up	0.311188	-
tetur08g06980	1222	27.0098	27.926	0.0481234	Up	0.135521	n/a:dehydrogenase/reductase SDR family member 7
tetur01g11050	1229	42.8295	35.7475	-0.260762	Down	0.503262	n/a:Hypothetical protein
tetur01g04440	1686	1.08505	1.23753	0.189699	Up	0.123829	CYP-:Cytochrome P450 - CYP (to be named)
tetur02g08570	1341	116.814	124.68	0.0940111	Up	0.245527	n/a:V-type proton ATPase subunit d 2
tetur12g04610	1620	5.44852	5.24724	-0.0543056	Down	0.0896906	-
tetur11g00520	2616	0.886407	1.47473	0.73441	Up	0.344358	TuABCG-14:ABC-transporter, class G
tetur02g03260	2196	14.7484	17.2786	0.228437	Up	0.405949	zf-C2H2:Zinc finger, C2H2 type
tetur18g02640	1829	1.95375	1.35881	-0.523907	Down	0.318584	NP-R3:G-protein coupled receptor of the B family.
tetur01g07750	255	0.131039	1.23754	3.23941	Up	0.54063	n/a:retinal guanylate cyclase
tetur01g00990	3780	8.05246	8.14104	0.0157817	Up	0.0543247	-
tetur03g05450	3554	6.46918	7.15192	0.144748	Up	0.213132	n/a:PREDICTED: similar to v-abl Abelson murine leukemia viral oncogene homolog 2
tetur11g02610	2200	1.96348	2.2912	0.222687	Up	0.185485	Homeobox:Homeobox domain
tetur15g01600	1837	38.105	36.2255	-0.0729767	Down	0.186487	n/a:ras-related protein Rab-32
tetur11g06470	1206	0.312798	0.314113	0.00605697	Up	0.0280667	-
tetur22g02070	1370	32.6309	36.6589	0.167923	Up	0.37152	n/a:Hypothetical protein
tetur05g03340	2112	3.73411	4.34265	0.217812	Up	0.244396	n/a:CTD
tetur04g06760	3373	5.57998	5.5868	0.00175964	Up	0.0288418	n/a:GE11520
tetur33g00470	791	101.462	116.039	0.193667	Up	0.432789	-
tetur10g03410	242	12.3004	14.133	0.20036	Up	0.351592	n/a:Hypothetical protein
tetur33g00800	392	21.5087	20.2875	-0.0843257	Down	0.190815	n/a:Hypothetical protein
tetur01g00040	1554	410.567	406.856	-0.0130959	Down	0.0617208	n/a:Ankyrin repeat
tetur03g04520	970	9.373	9.75635	0.0578299	Up	0.118177	n/a:unnamed protein product
tetur18g03330	1160	5.99446	4.75439	-0.334371	Down	0.382307	n/a:UPF0517 membrane protein CG10671
tetur22g01570	5401	0.597677	0.564971	-0.0811892	Down	0.0539371	n/a:conserved hypothetical protein
tetur21g03260	1113	0.103527	0.0682315	-0.601501	Down	0.0861701	-
tetur07g03790	811	9.58437	9.39962	-0.0280827	Down	0.07422	n/a:BolA-like protein
tetur05g01790	927	9.55071	12.2957	0.36448	Up	0.505006	n/a:serine-threonine kinase receptor-associated protein
tetur09g02720	2159	7.00576	8.30233	0.244975	Up	0.343873	n/a:carnitine O-palmitoyltransferase 2, mitochondrial precursor
tetur01g11090	1290	3.60763	4.94517	0.454969	Up	0.436018	n/a:Hypothetical protein
tetur02g08590	534	0.169298	0.293953	0.796018	Up	0.155481	n/a:Hypothetical protein
tetur26g02400	1029	119.248	144.812	0.280219	Up	0.558233	n/a:calponin-1
tetur30g02280	1032	5.89506	5.6334	-0.0654981	Down	0.111459	n/a:short-chain dehydrogenase/reductase SDR
tetur05g06280	508	4.64726	4.45674	-0.0603947	Down	0.0942769	n/a:LSM domain-containing protein 1
tetur02g14691	3058	0.293469	0.422551	0.525915	Up	0.151282	n/a:hypothetical protein
tetur04g01730	1596	2.2531	1.84718	-0.286587	Down	0.225858	n/a:methionyl-tRNA formyltransferase
tetur35g00890	840	0.104847	0.140475	0.422031	Up	0.0819714	SPH23:Serine protease homologue
tetur04g01670	1538	5.44642	5.80896	0.0929716	Up	0.137653	n/a:UNC93-like protein MFSD11
tetur08g06210	1694	3.94353	3.31577	-0.250143	Down	0.259382	n/a:Hypothetical protein
tetur04g01900	315	7.65842	6.12512	-0.322309	Down	0.409599	n/a:calmodulin
tetur23g01900	3504	18.6125	18.0917	-0.0409479	Down	0.109651	n/a:Src homology-3, region
tetur33g00740	1368	0.278413	0.273763	-0.0242991	Down	0.0291325	NP-R15:G-protein coupled neuropeptide receptor
tetur05g02880	781	49.3428	39.7856	-0.310592	Down	0.562884	n/a:Hypothetical protein
tetur07g04140	1314	19.0055	20.7777	0.128615	Up	0.274272	n/a:Hypothetical protein
tetur19g00600	1195	71.0066	78.9491	0.152971	Up	0.357632	n/a:PREDICTED: hypothetical protein
tetur23g02080	1645	21.121	19.3045	-0.129737	Down	0.275725	n/a:SPRY domain-containing SOCS box protein 3
tetur03g09660	2105	4.18402	3.99891	-0.0652829	Down	0.0999612	n/a:DnaJ
tetur14g03710	583	4.25415	5.0808	0.256184	Up	0.297397	n/a:Protein of unknown function DUF866, eukaryotic
tetur11g05470	486	18.9317	18.5308	-0.0308827	Down	0.0898198	n/a:Hypothetical protein
tetur17g03180	2528	11.8252	13.3565	0.175678	Up	0.318003	n/a:inwardly rectifying k+ channel, putative
tetur11g02310	2001	17.1984	17.4399	0.0201216	Up	0.0691816	n/a:poly
tetur26g01880	933	0.108383	0.18306	0.756177	Up	0.116691	n/a:Hypothetical protein
tetur17g01100	144	14.1476	16.019	0.179228	Up	0.334475	n/a:Hypothetical protein
tetur09g04100	1802	7.38182	6.90925	-0.0954474	Down	0.159389	WLS:Wntless (Sprinter), WNT secretion-regulating protein
tetur38g00420	1830	18.2247	19.4121	0.0910651	Up	0.20228	n/a:peptidylprolyl isomerase B
tetur02g12060	795	0.870158	1.24521	0.517041	Up	0.257025	n/a:pre-mRNA-processing factor 6
tetur01g15090	4920	7.76316	7.93694	0.0319389	Up	0.0731865	TuABCA-02:ABC-transporter, class A
tetur17g02620	850	0.289814	0.261664	-0.147412	Down	0.0612041	n/a:Hypothetical protein
tetur18g00650	322	0.370479	0.258929	-0.516832	Down	0.138492	-
tetur01g11120	141	1.50162	0.01	-7.23038	Down	0.639849	n/a:Hypothetical protein
tetur01g02240	1872	1.5553	1.2077	-0.364926	Down	0.223661	n/a:serine
tetur11g05100	1506	1.29679	1.4124	0.123204	Up	0.0982172	n/a:adenylate cyclase
tetur08g08412	1247	0.0504123	0.01	-2.33378	Down	0.0968284	-
tetur08g01470	313	0.01	0.177607	4.15061	Up	0.229152	-
tetur02g02440	747	228.538	242.213	0.0838361	Up	0.227763	n/a:Translocon-associated protein subunit gamma
tetur08g04300	1949	37.4126	37.7114	0.0114765	Up	0.0564563	drpr2:Dm draper ortholog
tetur26g01510	660	65.931	73.154	0.14998	Up	0.355468	TuGSTd13:Glutathione S-transferase, class delta
tetur02g14751	1524	0.118167	0.134815	0.190151	Up	0.0563917	n/a:hypothetical protein
tetur21g00490	2219	2.07294	1.83325	-0.177271	Down	0.150442	n/a:PREDICTED: similar to zinc finger protein, putative
tetur31g02000	306	83.0844	85.9088	0.0482283	Up	0.152025	n/a:Hypothetical protein
tetur48g00010	851	0.0754568	0.101118	0.422323	Up	0.0729281	n/a:Hypothetical protein
tetur24g02887	1311	0.286726	0.334317	0.221541	Up	0.0800982	-
tetur266g00010	786	0.0381213	0.094807	1.3144	Up	0.112428	n/a:Hypothetical protein
tetur09g03750	561	33.0147	25.6806	-0.362435	Down	0.589949	n/a:Hypothetical protein
tetur13g03450	728	206.589	215.513	0.061008	Up	0.179672	-
tetur18g02280	1043	1.93942	2.7429	0.500073	Up	0.362024	n/a:Enhancer of rudimentary homolog
tetur57g00020	1182	0.0395308	0.01	-1.98298	Down	0.0810994	n/a:Hypothetical protein
tetur14g04050	5703	0.350876	0.354262	0.0138575	Up	0.0280667	n/a:chitinase
tetur06g03650	3054	9.49308	10.1793	0.100697	Up	0.183354	n/a:UBA-like
tetur04g08400	3655	0.885862	0.737953	-0.263554	Down	0.135553	n/a:PREDICTED: similar to monocarboxylate transporter
tetur14g02920	942	21.3681	18.4959	-0.20825	Down	0.397778	n/a:Hypothetical protein
tetur33g01560	177	4.57057	8.25836	0.853481	Up	0.679543	n/a:Hypothetical protein
tetur13g04110	1109	7.96078	7.48384	-0.089131	Down	0.153543	n/a:exosome complex RNA-binding protein Rrp42
tetur08g03430	827	8.35893	7.59319	-0.138613	Down	0.223209	n/a:Hypothetical protein
tetur01g14720	960	0.60037	0.791041	0.3979	Up	0.170402	n/a:Leucine-rich repeat, cysteine-containing subtype
tetur01g03740	462	28.7873	21.4842	-0.422156	Down	0.625153	n/a:Dual specificity phosphatase, subgroup, catalytic domain
tetur12g03830	273	14.4512	9.33245	-0.630862	Down	0.676055	-
tetur12g03060	2101	8.82446	9.4417	0.0975386	Up	0.176022	n/a:PREDICTED: hypothetical protein
tetur01g16614	1326	0.177565	0.163809	-0.116337	Down	0.0433435	n/a:hypothetical protein
tetur05g05990	549	33.4062	39.0023	0.223443	Up	0.449002	n/a:Hypothetical protein
tetur11g01440	2663	30.9098	30.7819	-0.00598437	Down	0.0498353	n/a:peroxisomal carnitine O-octanoyltransferase
tetur13g03370	3575	16.984	15.5625	-0.126102	Down	0.261127	n/a:PREDICTED: similar to TMEM1
tetur14g01140	534	0.28195	0.160771	-0.810432	Down	0.155965	n/a:PREDICTED: similar to BTB
tetur02g14120	1863	0.596842	0.665991	0.158154	Up	0.0854596	n/a:antigen B membrane protein
tetur24g00040	1419	0.0161353	0.01	-0.69022	Down	0.0504489	-
tetur02g13780	1437	0.678118	0.723642	0.0937397	Up	0.0653059	n/a:Hypothetical protein
tetur07g02220	1113	0.0678186	0.0539027	-0.331324	Down	0.0489309	n/a:Hypothetical protein
tetur03g06830	182	13.9335	33.1898	1.25218	Up	0.853595	n/a:Hypothetical protein
tetur09g01380	5618	12.7093	12.0889	-0.0722016	Down	0.14928	n/a:PREDICTED: similar to alpha-2-macroglobulin receptor
tetur30g00930	4239	2.24153	2.20942	-0.0208129	Down	0.0414056	n/a:Src homology-3, region
tetur15g02480	446	4.27409	5.47316	0.356754	Up	0.389381	-
tetur27g02470	468	31.9863	30.2524	-0.0804045	Down	0.202248	n/a:PREDICTED: hypothetical protein
tetur15g03780	3873	10.2604	10.7202	0.0632451	Up	0.125993	n/a:myosin-Id
tetur22g00010	1095	0.358238	0.111309	-1.68635	Down	0.250436	n/a:5-hydroxytryptamine receptor 2A
tetur28g00570	1269	55.6266	61.8527	0.153063	Up	0.352206	n/a:integrator complex subunit 12
tetur09g03200	394	1.10503	3.30203	1.57927	Up	0.648763	n/a:Hypothetical protein
tetur31g01950	867	16.4707	13.3774	-0.300099	Down	0.480202	n/a:mismatch repair protein pms1 homologue, putative
tetur02g08450	680	5.60577	5.79676	0.0483354	Up	0.088754	n/a:COMM domain-containing protein 4
tetur11g02480	2487	1.30766	1.04071	-0.329424	Down	0.191913	n/a:PREDICTED: similar to sodium-dependent phosphate transporter
tetur32g01260	348	0.950561	0.531682	-0.838218	Down	0.300207	n/a:Hypothetical protein
tetur05g08320	796	1.65021	2.38447	0.531012	Up	0.35395	n/a:Hypothetical protein
tetur02g13250	820	26.6364	26.7248	0.00477463	Up	0.034397	n/a:prefoldin subunit 3
tetur437g00010	657	598.213	655.57	0.132089	Up	0.335443	n/a:Hypothetical protein
tetur18g01380	2421	9.33468	9.37629	0.00641662	Up	0.0398876	n/a:T-cell immunomodulatory protein
tetur11g01500	3520	60.9772	41.5936	-0.551907	Down	0.72786	TuCCE-29:Carboxyl/cholinesterase
tetur04g06270	3897	10.8063	9.93435	-0.121369	Down	0.215942	n/a:sterol regulatory element-binding protein cleavage-activating protein
tetur08g07700	306	138.5	169.73	0.293356	Up	0.570086	n/a:Hypothetical protein
tetur02g03060	2886	2.21919	2.35435	0.0852956	Up	0.0961501	n/a:Hypothetical protein
tetur30g01730	780	105.09	123.611	0.234187	Up	0.493476	-
tetur10g00970	2614	16.8799	17.6924	0.0678236	Up	0.160422	n/a:CG12717-PA
tetur12g00560	720	16.0069	16.707	0.0617586	Up	0.142142	n/a:putative oxidoreductase protein
tetur29g00870	1184	26.5203	30.2332	0.189037	Up	0.392287	n/a:3-oxoacyl-acyl-carrier-protein reductase
tetur23g01000	2389	3.73298	3.32087	-0.168765	Down	0.187262	n/a:neogenin
tetur09g01530	1713	44.7052	46.7383	0.064161	Up	0.167496	Cyt-b5:Cytochrome b5
tetur27g01560	221	4.62643	0.01	-8.85375	Down	0.850494	n/a:Hypothetical protein
tetur03g06920	1428	44.99	48.1472	0.097846	Up	0.252438	-
tetur16g04036	2973	1.27931	1.37966	0.108936	Up	0.0890769	n/a:hypothetical protein
tetur09g01630	1250	19.7867	19.3061	-0.0354669	Down	0.107777	n/a:Zinc finger, C2H2-type
tetur02g06420	210	1.97842	0.888322	-1.15519	Down	0.490601	n/a:Hypothetical protein
tetur27g01070	207	3.4514	1.80716	-0.933462	Down	0.554325	n/a:Hypothetical protein
tetur04g02890	3855	4.39735	3.9693	-0.14775	Down	0.181416	DSCAM16:Down Syndrome Cell Adhesion Molecule homologue
tetur01g15920	1578	0.01	0.0201516	1.01089	Up	0.0509334	-
tetur10g03490	1528	13.2486	12.6303	-0.0689567	Down	0.14928	-
tetur05g09030	1134	29.3797	23.9931	-0.2922	Down	0.517215	-
tetur01g03620	558	15.0854	14.2457	-0.0826264	Down	0.17431	n/a:PREDICTED: similar to CG30264 CG30264-PA
tetur28g01200	3436	17.1375	19.7237	0.202778	Up	0.38066	n/a:28S ribosomal protein S30, mitochondrial
tetur10g02410	942	284.883	299.899	0.0741048	Up	0.205607	n/a:lambda-crystallin homolog
tetur09g03620	581	9273.59	10772.7	0.21618	Up	0.494703	TuCPI-3:Cystatin
tetur17g01340	222	42.5044	30.675	-0.470546	Down	0.675699	n/a:Hypothetical protein
tetur14g03380	1542	4.2355	4.78182	0.175029	Up	0.216685	n/a:AAA family ATPase, CDC48 subfamily
tetur28g00120	1357	14.3289	14.7596	0.0427209	Up	0.104451	MevPPD:Diphosphomevalonate decarboxylase
[truncated: 13,483 more rows]
