# Supplementary material for: Silencing Chitinase Genes Increases Susceptibility of Tetranychus cinnabarinus (Boisduval) to Scopoletin
Source: Biomed Res Int. 2017 Dec 31;2017:9579736. doi: 10.1155/2017/9579736 (PMC5804380; doi:10.1155/2017/9579736)
Supplement: Supplementary Materials — Table S1. The differentially expressed genes between scopoletin- and solvent-treated mites at 24 h after treatment in RNA-seq. Table S2. The differentially expressed genes between scopoletin- and solvent-treated mites at 48 h after treatment in RNA-seq. Table S3. Primers used for cloning, qPCR, and RNAi. Table S4. Sequences and relevant information for phylogenetic analysis of TcCHITs. Figure S1. Chemical structure of scopoletin (A) and diflubenzuron (DFB) (B). Figure S2. A picture of leaf-disc mediated dsRNA feeding. [file 9579736.f1.zip › Table S2.xlsx]

## Sheet:  48 h after treatment
The differentially expressed genes between scopoletin- and solvent-treated mites at 48 h after treatment in RNA-seq
GeneID	geneLength	CK	scopoletin	Log2 fold change	Up-Down-Regulation(D48/CK48)	Probability	Description
tetur03g01320	2341	3.98927	3.53796	-0.173209	Down	0.182045	n/a:D-glucuronyl C5-epimerase
tetur04g09501	987	4.07796	5.45108	0.418693	Up	0.400071	n/a:n/a
tetur30g01560	2642	13.1058	13.1022	-0.000396345	Down	0.0324119	TuCCE-52-gli:Carboxyl/cholinesterase, similar to gliotactin
tetur28g00430	1634	16.2795	13.2116	-0.301247	Down	0.436863	n/a:cytoplasmic dynein 1 light intermediate chain 1
tetur14g01030	2611	12.4921	14.6838	0.233215	Up	0.360587	n/a:PREDICTED: similar to conserved hypothetical protein
tetur03g01520	2824	21.8995	20.3828	-0.103546	Down	0.209818	-
tetur26g01300	4989	7.15168	7.99041	0.159987	Up	0.22591	n/a:PREDICTED: similar to Eukaryotic translation initiation factor 2-alpha kinase 4
tetur20g03120	1087	12.1733	10.2395	-0.249568	Down	0.362079	n/a:Transmembrane emp24 domain-containing protein 5 precursor
tetur13g00420	1466	12.2883	11.704	-0.0702837	Down	0.139835	n/a:beta-lactamase-like protein 2
tetur06g04550	1250	6.09879	4.67709	-0.382909	Down	0.391798	n/a:Hypothetical protein
tetur47g00150	498	61.473	59.3134	-0.0515948	Down	0.141685	n/a:cytochrome P450
tetur26g02040	177	5.06588	11.1338	1.13606	Up	0.740218	n/a:Hypothetical protein
tetur03g03890	606	0.797531	0.494995	-0.688129	Down	0.231069	n/a:Hypothetical protein
tetur04g06310	1504	0.690565	1.18068	0.773769	Up	0.300759	n/a:LOC496080 protein
tetur12g04510	642	0.876402	1.2569	0.52021	Up	0.24317	n/a:zinc finger protein ZIC 3
tetur20g00340	1658	0.858117	0.838537	-0.0333008	Down	0.0456168	n/a:Chitin binding protein, peritrophin-A
tetur25g00330	1116	28.0846	28.0599	-0.00126939	Down	0.0359483	n/a:transcriptional adapter 1
tetur34g00210	1098	0.0262402	0.01	-1.39178	Down	0.0668029	n/a:Hypothetical protein
tetur24g01330	1370	11.8756	15.7987	0.411812	Up	0.526377	n/a:Cysteine and glycine-rich protein 1
tetur11g01110	465	0.01	0.350736	5.13231	Up	0.325157	n/a:PREDICTED: similar to limkain b1
tetur20g01410	381	24.9963	25.9382	0.0533581	Up	0.130491	n/a:Hypothetical protein
tetur01g10350	447	13.3221	10.9685	-0.280449	Down	0.400688	-
tetur25g01600	1396	0.265286	0.303978	0.196416	Up	0.070826	n/a:Hypothetical protein
tetur07g04510	1631	1.70202	2.12319	0.318993	Up	0.222082	n/a:glutamate-gated chloride channel
tetur22g00930	1299	0.594113	0.286776	-1.05082	Down	0.254396	n/a:Hypothetical protein
tetur07g01460	1158	0.0510107	0.10008	0.972284	Up	0.0973331	n/a:F-box domain, Skp2-like
tetur11g00440	3139	2.43682	1.86652	-0.384652	Down	0.26799	n/a:Tetratricopeptide-like helical
tetur01g08380	2358	18.4283	21.7742	0.240696	Up	0.398936	n/a:unnamed protein product
tetur05g05840	4901	6.26194	5.25756	-0.252215	Down	0.290637	n/a:UPF2 regulator of nonsense transcripts homolog
tetur02g04060	1917	2.38982	2.28639	-0.0638304	Down	0.0757576	n/a:DEAD/DEAH box DNA helicase
tetur05g05420	4139	33.5319	37.5996	0.165183	Up	0.33528	n/a:Map4k4 protein
tetur22g02340	1274	28.3845	27.8387	-0.0280115	Down	0.0925313	n/a:transmembrane protein 20
tetur22g01380	579	0.900737	2.7792	1.62549	Up	0.596457	n/a:Hypothetical protein
tetur12g02810	1047	80.1586	89.9249	0.165862	Up	0.355168	ovo:Zinc finger, C2H2 type
tetur02g10910	1488	13.1556	11.977	-0.135416	Down	0.235968	n/a:Hypothetical protein
tetur19g01530	2142	59.3513	67.519	0.186016	Up	0.378983	zf-C2H2:Zinc finger, C2H2 type
tetur12g04400	1281	27.626	25.0355	-0.142054	Down	0.28139	AACT3:Acetoacetyl-CoA thiolase 3
tetur01g15880	3954	0.211743	0.28861	0.446805	Up	0.111187	FSH-R:Leucine-rich repeats containing GPCR.
tetur16g00010	766	3.30654	3.4313	0.0534329	Up	0.0759847	n/a:Hypothetical protein
tetur32g01430	2847	8.97359	9.36024	0.0608594	Up	0.117092	n/a:t-box transcription factor tbx20
tetur16g04199	447	0.114592	0.01	-3.51844	Down	0.161605	-
tetur02g01240	2360	6.68133	6.66512	-0.00350338	Down	0.0359483	n/a:Bicarbonate transporter, eukaryotic
tetur08g00140	1719	31.8377	29.078	-0.13081	Down	0.271559	n/a:elongation factor Tu
tetur24g02120	540	30.444	47.3466	0.637104	Up	0.713516	n/a:papillary renal cell carcinoma
tetur17g02700	950	29.3336	29.6825	0.0170609	Up	0.0729025	-
tetur01g00680	1055	3.27733	2.57549	-0.347676	Down	0.286386	n/a:Hypothetical protein
tetur09g01820	2337	2.93918	2.90591	-0.0164212	Down	0.045779	Homeobox:Homeobox domain
tetur05g07640	2019	25.7523	26.4438	0.038231	Up	0.109727	n/a:amidase
tetur32g01390	1999	5.55035	6.0626	0.127357	Up	0.172734	n/a:T-box 20
tetur01g16510	527	0.374769	1.60427	2.09784	Up	0.521803	n/a:n/a
tetur16g02580	1191	0.13233	0.133199	0.00944309	Up	0.0337097	n/a:Hypothetical protein
tetur03g06430	2269	48.0344	53.7996	0.163526	Up	0.332392	n/a:hypothetical protein LOC100273836
tetur06g04850	1909	96.6505	98.1406	0.0220722	Up	0.0811109	n/a:solute carrier family 2, facilitated glucose transporter member 4
tetur03g08710	923	288.168	381.4	0.404397	Up	0.622737	n/a:Hypothetical protein
tetur22g01660	561	1.59141	1.55999	-0.028773	Down	0.0485043	n/a:Hypothetical protein
tetur12g04440	1662	5.1651	5.23092	0.0182656	Up	0.0540847	n/a:CPD photolyase
tetur15g03860	702	0.475923	0.128218	-1.89213	Down	0.288625	n/a:Hypothetical protein
tetur13g01820	2903	18.9434	17.9509	-0.0776391	Down	0.16936	n/a:PREDICTED: ubiquitin specific peptidase 5
tetur14g02610	4291	8.37192	7.16823	-0.223942	Down	0.293881	n/a:nidogen
tetur09g01610	1439	23.0368	18.5119	-0.315484	Down	0.48076	n/a:GDP-mannose 4,6-dehydratase
tetur36g00370	1878	4.23963	6.15421	0.537637	Up	0.4842	n/a:transmembrane protein 145
tetur26g02430	845	25.5406	35.2292	0.463976	Up	0.614626	n/a:PREDICTED: similar to GA11028-PA
tetur07g01420	1146	6.38247	8.03885	0.332875	Up	0.390176	HLH:Helix-loop-helix DNA-binding domain
tetur04g07770	1415	7.33855	6.01705	-0.286439	Down	0.340276	n/a:Glycosyltransferase, MGT
tetur10g01790	147	0.01	2.92157	8.1906	Up	0.760431	n/a:Hypothetical protein
tetur11g03420	528	11.5396	9.08982	-0.344271	Down	0.442671	n/a:Hypothetical protein
tetur04g00350	1003	3.58961	3.27644	-0.1317	Down	0.141587	n/a:Hypothetical protein
tetur26g02390	1387	5.78958	6.79853	0.231763	Up	0.281714	n/a:PREDICTED: iron/zinc purple acid phosphatase-like protein-like
tetur504g00010	1059	6.33981	8.36609	0.400113	Up	0.448576	n/a:Hypothetical protein
tetur10g00020	1473	2.7284	2.04809	-0.413775	Down	0.298326	n/a:PREDICTED: RNA
tetur10g02960	3295	11.8374	13.9665	0.238624	Up	0.365194	n/a:RPEL repeat
tetur02g10560	2910	4.10743	3.42678	-0.261381	Down	0.254202	AGO-1G:ortholog of Argonaute-1 (Drosophila melanogaster)
tetur11g02380	1307	1.01128	0.88685	-0.189425	Down	0.106872	n/a:Secreted growth factor Wnt protein
tetur41g00250	1687	36.8468	32.9217	-0.1625	Down	0.32214	n/a:transmembrane protein 33
tetur15g00530	282	12.7371	12.4206	-0.0363036	Down	0.0942509	n/a:Hypothetical protein
tetur31g01320	989	3.5753	3.73502	0.0630518	Up	0.0872753	n/a:GNS1/SUR4 membrane protein
tetur10g03470	2024	22.5438	23.5419	0.0624968	Up	0.145481	n/a:PREDICTED: similar to KIAA0419
tetur248g00030	1084	0.30276	0.229895	-0.397203	Down	0.1022	n/a:conserved hypothetical protein
tetur18g00950	1507	28.5789	32.176	0.171032	Up	0.330511	n/a:PREDICTED: similar to Y4C6B.2a
tetur07g02930	3479	1.22487	1.69259	0.466604	Up	0.261729	n/a:PREDICTED: similar to oxidase/peroxidase
tetur04g02030	2781	15.4526	15.6928	0.0222532	Up	0.0688794	n/a:zinc finger MIZ domain-containing protein 1
tetur09g00820	213	0.453653	0.073416	-2.62742	Down	0.31046	n/a:hypothetical protein
tetur07g01800	2849	1.7807	1.56192	-0.189128	Down	0.138829	n/a:novel KRAB box and zinc finger, C2H2 type domain containing protein
tetur09g01170	999	0.317402	0.519119	0.709754	Up	0.189086	n/a:Sterol-sensing 5TM box
tetur02g02970	426	6.99416	7.09048	0.0197315	Up	0.0583674	n/a:patched
tetur10g05230	493	3.23634	2.22036	-0.54357	Down	0.3832	n/a:Hypothetical protein
tetur48g00120	918	3.33868	5.01935	0.588219	Up	0.476024	n/a:WASH complex subunit strumpellin
tetur30g00310	2110	20.9023	18.9046	-0.144932	Down	0.269094	n/a:zinc finger CCCH domain-containing protein 11A
tetur01g13450	510	0.157895	0.172454	0.127237	Up	0.0474012	n/a:Hypothetical protein
tetur468g00010	186	0.135634	0.0839285	-0.692486	Down	0.0945753	n/a:Hypothetical protein
tetur04g07210	891	0.671708	0.964428	0.521839	Up	0.213776	n/a:Hypothetical protein
tetur13g02100	3712	0.134686	0.0819393	-0.716972	Down	0.0949971	n/a:DNA
tetur17g02180	2028	0.580928	0.624072	0.103352	Up	0.0623581	n/a:PREDICTED: similar to neprilysin
tetur07g06060	1944	46.5208	38.1311	-0.286906	Down	0.487833	n/a:hydrolase/acyltransferase, putative
tetur01g11180	1356	3.32531	2.94149	-0.176946	Down	0.172993	n/a:F-box domain, Skp2-like
tetur09g00100	534	0.26755	0.90089	1.75154	Up	0.382616	n/a:Hypothetical protein
tetur06g06883	1776	0.075274	0.133983	0.831826	Up	0.10512	-
tetur30g01820	742	57.6566	53.999	-0.0945518	Down	0.217539	n/a:Hypothetical protein
tetur19g00820	4468	4.02395	3.33835	-0.269473	Down	0.258841	n/a:Unknown
tetur24g00390	1294	80.3982	77.1502	-0.0594915	Down	0.163163	n/a:boule
tetur08g01220	161	6.59854	1.26449	-2.38359	Down	0.786257	n/a:Hypothetical protein
tetur02g00250	981	0.0539478	0.151366	1.4884	Up	0.142982	n/a:DNA breaking-rejoining enzyme, catalytic core
tetur04g01870	1224	6.35276	7.12561	0.16563	Up	0.224191	n/a:Calcium-binding EF-hand
tetur13g03350	228	0.28604	0.453066	0.663508	Up	0.171825	n/a:Hypothetical protein
tetur05g05980	246	1.56823	3.27528	1.06248	Up	0.54513	n/a:Hypothetical protein
tetur01g15550	2013	0.291802	0.202717	-0.525523	Down	0.120693	n/a:CUB
tetur12g02080	1734	21.0511	18.7504	-0.166982	Down	0.308546	n/a:glutaminyl-tRNA synthetase
tetur26g01240	1789	4.01178	3.60543	-0.154067	Down	0.167445	n/a:unnamed protein product
tetur08g03270	1851	0.697049	0.84845	0.283569	Up	0.131075	n/a:Protein of unknown function DUF229
tetur31g01860	1044	0.178055	0.310021	0.800045	Up	0.153884	n/a:Hypothetical protein
tetur01g16524	195	0.01	1.97409	7.62504	Up	0.68237	n/a:n/a
tetur32g02327	1014	41.5183	37.9141	-0.131009	Down	0.279151	n/a:hypothetical protein
tetur271g00040	570	3.55268	1.18063	-1.58935	Down	0.638667	-
tetur07g01620	1820	5.01544	4.23097	-0.245388	Down	0.263967	n/a:DNA-directed RNA polymerase III subunit RPC3
tetur18g01580	1679	11.4001	9.26788	-0.298735	Down	0.402278	n/a:leucine rich repeat
tetur32g01830	661	11.5002	10.0957	-0.187925	Down	0.289014	n/a:Protein-tyrosine phosphatase, low molecular weight
tetur44g00220	1209	1.49171	0.601544	-1.31022	Down	0.435241	n/a:leucine-rich transmembrane protein
tetur22g02760	408	1.78664	2.4739	0.469535	Up	0.311985	n/a:serine/threonine protein kinase, putative
tetur34g00730	379	118.415	95.1265	-0.315933	Down	0.541529	-
tetur32g00550	2203	0.423521	0.372101	-0.186743	Down	0.0758549	n/a:secreted protein, putative
tetur23g01140	1097	29.4116	27.4588	-0.0991167	Down	0.218351	n/a:unknown larval protein
tetur37g00990	1854	6.51991	5.86374	-0.15303	Down	0.20135	CLPTM1-like-1:A transmembrane protein.
tetur18g03925	942	0.17244	0.01	-4.10803	Down	0.213127	-
tetur20g00900	678	543.126	606.506	0.159235	Up	0.353773	n/a:Ubiquitin supergroup
tetur15g02960	1320	0.133921	0.0363249	-1.88235	Down	0.145383	n/a:Hypothetical protein
tetur03g07920	917	107.103	105.941	-0.0157439	Down	0.0802673	TuGSTd06:Glutathione S-transferase, delta class
tetur17g03240	227	2.13753	0.917852	-1.21961	Down	0.491078	n/a:Hypothetical protein
tetur12g01860	993	1198.71	1433.42	0.257984	Up	0.493576	TuPap-41:Cathepsin L
tetur15g03200	234	0.18894	0.161551	-0.225938	Down	0.0661216	n/a:Hypothetical protein
tetur24g01550	1131	1.12102	0.820592	-0.450078	Down	0.208844	n/a:Hypothetical protein
tetur02g02080	696	0.209406	1.36647	2.70607	Up	0.519921	n/a:GJ13799
tetur84g00030	2049	2.26829	2.95206	0.38012	Up	0.29135	n/a:PREDICTED: similar to glucose dehydrogenase
tetur01g16517	202	28.0759	38.4988	0.455481	Up	0.618357	n/a:n/a
tetur01g15410	823	144.53	121.439	-0.251132	Down	0.47067	-
tetur01g12250	1045	27.1348	32.319	0.252241	Up	0.431964	n/a:Hypothetical protein
tetur10g03050	1960	0.29336	0.216754	-0.436614	Down	0.110765	n/a:PREDICTED: similar to AGAP011648-PA
tetur10g03890	1208	10.2722	11.0428	0.104354	Up	0.177341	-
tetur11g04210	831	18.0054	13.1885	-0.449149	Down	0.56265	n/a:troponin i
tetur02g15375	916	0.0320331	0.01	-1.67956	Down	0.0676789	-
tetur30g02390	1179	4.71173	4.78163	0.0212472	Up	0.0540847	n/a:leucine-rich transmembrane protein
tetur24g00620	219	0.75997	0.377829	-1.00821	Down	0.280157	-
tetur15g02710	870	11.261	10.7681	-0.0645776	Down	0.125203	n/a:RecName: Full
tetur01g13830	1083	1.09765	1.33106	0.278167	Up	0.159853	ceh-24:NK-2 class homeodomain protein
tetur02g08370	177	0.595213	2.38187	2.00062	Up	0.597333	n/a:Hypothetical protein
tetur04g05300	854	24.4021	22.0831	-0.144063	Down	0.276166	n/a:mediator of RNA polymerase II transcription subunit 31
tetur18g01280	1312	6.59394	4.9105	-0.425268	Down	0.433457	n/a:phospholipase A2 precursor, putative
tetur02g01770	526	443.863	505.459	0.187478	Up	0.398092	-
tetur04g09250	313	0.956719	0.715974	-0.418187	Down	0.18503	n/a:Hypothetical protein
tetur10g00830	1509	0.966959	0.802524	-0.268909	Down	0.133022	PTH-R:G-protein coupled hormone receptor
tetur11g02820	1398	0.604094	0.479056	-0.33458	Down	0.127831	n/a:Hypothetical protein
tetur05g07150	2978	16.0522	16.9446	0.078059	Up	0.165596	n/a:conserved hypothetical protein
tetur06g05840	2049	77.4055	62.1805	-0.315975	Down	0.532866	n/a:bifunctional purine biosynthesis protein PURH
tetur11g05420	802	37.2506	16.6984	-1.15755	Down	0.823405	n/a:Hypothetical protein
tetur09g06090	1061	173.457	141.142	-0.297431	Down	0.526864	n/a:Hypothetical protein
tetur95g00040	1335	147.358	148.059	0.00684191	Up	0.0598598	n/a:ATP synthase subunit b, mitochondrial precursor
tetur06g05670	1128	5.02105	3.98448	-0.333598	Down	0.329797	n/a:nudix
tetur09g05560	1836	2.1027	2.07534	-0.0188953	Down	0.045779	n/a:PREDICTED: similar to g-protein signalling modulator
tetur15g01030	1260	10.5679	9.93491	-0.0891099	Down	0.16021	n/a:Hypothetical protein
tetur01g05120	334	0.355022	2.29407	2.69193	Up	0.628285	n/a:Hypothetical protein
tetur17g02440	1350	5.4683	3.50906	-0.640009	Down	0.511875	n/a:PREDICTED: similar to neprilysin, partial
tetur08g07160	1224	9.52416	8.08872	-0.235681	Down	0.324768	n/a:Hypothetical protein
tetur10g03900	2352	4.86874	3.98454	-0.289132	Down	0.292226	/90-M CYP307A1:Cytochrome P450 - /90-M CYP307A1
tetur09g01210	2106	0.840013	0.718185	-0.226056	Down	0.111965	n/a:Domain of unknown function DM13, Skeletor
tetur11g02000	1661	27.08	24.134	-0.166155	Down	0.32201	n/a:unnamed protein product
tetur32g00570	1882	33.5131	32.4187	-0.0478989	Down	0.133119	n/a:CAAX prenyl protease 1 homolog
tetur35g00990	1572	6.85787	8.04749	0.230778	Up	0.29904	n/a:hepatic lipase
tetur07g00850	1331	12.9388	12.5716	-0.04153	Down	0.0975602	EEIG1:Early estrogen-induced gene homologue
tetur15g02010	894	6.33484	7.9676	0.330837	Up	0.388035	Ast-CC:Neuropeptide precursor.
tetur14g00900	4241	90.2694	96.7818	0.100499	Up	0.240445	n/a:UBA-like
tetur30g00750	1002	5.63539	5.05323	-0.15731	Down	0.196321	n/a:Hypothetical protein
tetur31g00590	1101	0.099305	0.0474084	-1.06672	Down	0.0978197	n/a:unnamed protein product
tetur10g02230	429	2.96723	1.07346	-1.46684	Down	0.591039	n/a:unnamed protein product
tetur23g01550	429	280.077	186.965	-0.583053	Down	0.721692	n/a:AN1-type zinc finger protein 6
tetur11g03860	374	12.9703	12.2314	-0.0846185	Down	0.158069	n/a:Hypothetical protein
tetur37g00690	1322	1.45677	1.05126	-0.470655	Down	0.247194	n/a:Hypothetical protein
tetur31g01560	2925	2.11133	2.48619	0.235781	Up	0.18928	TuCCE-54-nrl:Carboxyl/cholinesterase, similar to neuroligin
tetur25g00360	750	7.52323	8.7025	0.210077	Up	0.285413	pax:paired-box transcription factor
tetur11g02660	830	29.0553	35.0778	0.271755	Up	0.458082	n/a:Mediator complex, subunit Med6
tetur07g00690	1164	2.99002	3.07617	0.0409825	Up	0.0671274	n/a:PREDICTED: similar to F-box and leucine-rich repeat protein 20
tetur04g05850	1573	23.7592	21.7264	-0.129034	Down	0.259166	-
tetur07g02720	341	10.4716	7.77565	-0.429448	Down	0.496334	n/a:Hypothetical protein
tetur26g01480	1539	21.9377	29.6373	0.434002	Up	0.586464	n/a:PREDICTED: iron/zinc purple acid phosphatase-like protein-like
tetur34g00960	226	13.6669	19.1216	0.484512	Up	0.588541	n/a:Hypothetical protein
tetur21g00180	1051	34.7632	33.3269	-0.0608758	Down	0.153202	CHKB4:Choline/ethanolamine kinase, pseudogene ?
tetur34g00990	1448	12.3217	17.8877	0.53777	Up	0.612712	n/a:Etoposide-induced 2.4
tetur19g01740	1926	0.0573655	0.01	-2.52018	Down	0.107715	n/a:Hypothetical protein
tetur17g04220	1332	0.111408	0.119814	0.10495	Up	0.0461359	-
tetur28g00390	1797	11.5588	10.6773	-0.114453	Down	0.191843	n/a:NOP14 nucleolar protein homolog
tetur35g00690	1617	6.5717	5.85296	-0.167101	Down	0.218513	n/a:Major facilitator superfamily, general substrate transporter
tetur02g15193	2113	7.2276	8.41584	0.21959	Up	0.292681	n/a:n/a
tetur03g07200	156	5.63781	7.14618	0.342038	Up	0.383168	n/a:Hypothetical protein
tetur14g03410	1874	20.7292	23.4659	0.178908	Up	0.328369	n/a:Zinc finger, RING-CH-type
tetur31g01160	2302	11.4828	10.9008	-0.0750471	Down	0.147816	n/a:peroxisomal acyl-coenzyme A oxidase 3
tetur01g10020	1392	23.886	24.8512	0.0571533	Up	0.144961	n/a:unnamed protein product
tetur09g01560	1879	8.59664	10.6744	0.31231	Up	0.405879	n/a:protein Jumonji
tetur05g06300	2464	23.6675	20.7268	-0.19141	Down	0.34284	n/a:Hypothetical protein
tetur11g00200	174	6.34976	6.40768	0.0131012	Up	0.0470119	n/a:Hypothetical protein
tetur03g02230	858	3.65781	4.08077	0.157859	Up	0.173772	n/a:PREDICTED: similar to Growth arrest-specific protein 1 precursor
tetur09g05580	738	4.05077	3.37051	-0.265231	Down	0.257511	n/a:Hypothetical protein
tetur05g09110	654	4951.23	4746.19	-0.0610141	Down	0.170073	n/a:Hypothetical protein
tetur28g01710	792	7.52186	7.5417	0.00380031	Up	0.0359483	n/a:3-oxoacyl-acyl-carrier-protein reductase
tetur30g01900	474	0.894741	0.428235	-1.06307	Down	0.312828	n/a:Hypothetical protein
tetur09g06728	1287	5.89593	6.32798	0.102028	Up	0.146876	n/a:n/a
tetur18g02750	444	2.1956	1.45616	-0.592451	Down	0.340958	n/a:IMP
tetur28g02741	882	0.046108	0.0384755	-0.261077	Down	0.0505483	-
tetur01g03720	360	11.0913	11.2345	0.0185017	Up	0.0626176	n/a:Hypothetical protein
tetur23g00900	318	1.94879	3.23478	0.73109	Up	0.454902	n/a:BTB/POZ fold
tetur35g00790	825	1.62862	1.8958	0.219149	Up	0.159821	n/a:Hypothetical protein
tetur09g03350	1253	17.1491	14.0082	-0.291871	Down	0.431964	n/a:tropomyosin
tetur27g02300	818	15.9326	18.5307	0.217932	Up	0.36422	n/a:DET1- and DDB1-associated protein 1
tetur32g00050	777	3.28272	3.43381	0.0649207	Up	0.0856207	n/a:Hypothetical protein
tetur79g00020	1557	0.309547	0.382147	0.303972	Up	0.095354	n/a:EGF-like, type 3
tetur05g03810	13424	3.67224	4.04112	0.138097	Up	0.155992	unc-89:protein serine/threonine kinase activity
tetur18g00750	171	0.01	0.108521	3.4399	Up	0.160275	n/a:Hypothetical protein
tetur07g02780	703	313.359	322.046	0.0394526	Up	0.125949	n/a:ribosomal protein L12
tetur22g00830	1073	37.0959	42.7073	0.203225	Up	0.380637	n/a:Aminoacyl-tRNA synthetase, class 1a, anticodon-binding
tetur25g00270	492	1.71514	0.730487	-1.2314	Down	0.449549	n/a:hypothetical protein IscW_ISCW013320
tetur17g01990	359	0.845479	2.1101	1.31947	Up	0.503115	n/a:Hypothetical protein
tetur279g00010	741	0.0246102	0.01	-1.29926	Down	0.053663	n/a:amidase
tetur30g01630	1711	4.59157	3.98192	-0.205525	Down	0.222795	n/a:UNC93-like protein MFSD11
tetur03g09630	2071	0.682145	0.474459	-0.523797	Down	0.181332	SP6/C:Serine protease, Clip domain
tetur05g07240	296	0.42578	0.430286	0.0151877	Up	0.0344884	n/a:Hypothetical protein
tetur14g03860	2619	6.90178	7.3642	0.0935603	Up	0.144183	n/a:Dbl homology (DH) domain
tetur13g04210	1881	0.01	0.040953	2.03397	Up	0.0818247	n/a:PREDICTED: similar to G-protein-coupled receptor
tetur02g05520	620	2.34024	1.74628	-0.422375	Down	0.28113	n/a:DEHA2E22132p
tetur32g01810	439	1.31762	0.159529	-3.04604	Down	0.523879	-
tetur04g03930	1408	3.76272	6.05009	0.685184	Up	0.546785	n/a:Chitin binding protein, peritrophin-A
tetur07g04960	804	0.14313	0.0868325	-0.721019	Down	0.103368	n/a:Phosphatidic acid phosphatase type 2/haloperoxidase
tetur01g04300	949	0.608457	0.483778	-0.330813	Down	0.123418	n/a:Hypothetical protein
tetur12g02140	725	73.5383	61.935	-0.247741	Down	0.459185	n/a:Lysosome-associated membrane glycoprotein (Lamp)/CD68
tetur17g03955	351	2.68569	2.77928	0.049421	Up	0.0706314	n/a:n/a
tetur24g00460	2535	3.42331	3.43645	0.00552913	Up	0.0378301	n/a:XPA binding protein 2
tetur06g05690	2166	6.05035	5.28438	-0.195284	Down	0.239472	n/a:exostosin-2
tetur16g02310	285	10.2817	13.3057	0.371974	Up	0.47982	n/a:Hypothetical protein
tetur04g07100	617	20.3658	16.9525	-0.26465	Down	0.417397	n/a:Hypothetical protein
tetur09g01080	1164	333.031	285.89	-0.220198	Down	0.438453	n/a:multifunctional chaperone
tetur02g06230	777	53.4434	55.903	0.0649126	Up	0.160729	n/a:target of myb1-like 2
tetur01g08330	2793	26.5103	26.2912	-0.0119757	Down	0.0560639	TGO:Tango, Aryl hydrocarbon receptor nuclear translocator, Hypoxia-inducible factor 1
tetur08g02240	150	3.41405	3.54464	0.054151	Up	0.077834	n/a:Hypothetical protein
tetur12g04040	2178	0.392554	0.390769	-0.00657879	Down	0.0337097	n/a:PREDICTED: DEAH
tetur01g09980	225	0.01	0.0910475	3.18662	Up	0.141879	n/a:Hypothetical protein
tetur13g02970	3209	13.4664	12.792	-0.0741114	Down	0.145578	zf-C2H2:Zinc finger, C2H2 type
tetur46g00020	818	0.524857	0.517686	-0.0198499	Down	0.039647	n/a:Hypothetical protein
tetur05g02390	825	1.26409	1.66454	0.397014	Up	0.233437	-
tetur10g04950	645	3.28565	1.43307	-1.19706	Down	0.571962	n/a:BTB/POZ domain-containing protein KCTD5
tetur02g13550	156	2.51344	2.12765	-0.240402	Down	0.194277	n/a:Hypothetical protein
tetur08g04400	2064	26.6618	27.3595	0.0372703	Up	0.109986	n/a:phosphatidylinositide phosphatase SAC1
tetur02g01600	1923	3.86127	4.26005	0.141795	Up	0.161346	n/a:Major facilitator superfamily, general substrate transporter
tetur10g00720	237	3.95764	6.43499	0.701299	Up	0.562131	n/a:conserved hypothetical protein
tetur31g01040	1109	592.242	680.074	0.199505	Up	0.41279	n/a:Hypothetical protein
tetur01g02000	1959	11.4192	11.2677	-0.0192684	Down	0.0636234	n/a:Hypothetical protein
tetur01g13210	1340	0.872295	1.03777	0.250595	Up	0.134677	n/a:hypothetical protein IscW_ISCW010605
tetur40g00340	444	0.0900605	0.01	-3.17089	Down	0.141685	n/a:Hypothetical protein
tetur28g00920	2175	3.50939	3.14047	-0.160237	Down	0.163941	n/a:Armadillo-type fold
tetur05g00040	1524	0.840894	1.40512	0.740697	Up	0.317046	n/a:5-HT2
tetur05g03530	841	31.6045	28.6278	-0.142711	Down	0.286289	n/a:NADH dehydrogenase
tetur22g02090	1269	94.1826	114.51	0.281948	Up	0.50159	n/a:Major facilitator superfamily, general substrate transporter
tetur07g07030	1418	4.30047	4.84764	0.172788	Up	0.19671	n/a:stomatin
tetur43g00520	4671	1.16823	1.59342	0.447798	Up	0.24927	n/a:microtubule-actin crosslinking factor 1
tetur02g13630	1365	9.9899	9.43014	-0.0831903	Down	0.146324	n/a:Protein prenyltransferase
tetur08g02600	180	0.85844	9.58553	3.48107	Up	0.855752	n/a:Hypothetical protein
tetur13g03410	755	0.260257	0.075101	-1.79303	Down	0.206022	n/a:Hypothetical protein
tetur36g00320	2881	6.57482	4.9025	-0.423436	Down	0.428785	-
tetur02g12180	230	1.89184	2.81642	0.574077	Up	0.372461	n/a:Hypothetical protein
tetur08g07000	363	9.97718	0.85852	-3.53871	Down	0.861268	n/a:AMP-dependent synthetase and ligase
tetur19g00810	1600	7.40285	8.11684	0.132836	Up	0.194991	n/a:Hypothetical protein
tetur28g02430	858	0.938063	1.09338	0.221038	Up	0.125462	n/a:cyanate hydratase
tetur01g02770	474	4.20973	3.00914	-0.484379	Down	0.397962	n/a:emx homeobox protein
tetur02g04730	457	40.8395	41.5038	0.0232782	Up	0.0777042	n/a:Hypothetical protein
tetur01g01390	1537	1.53228	1.28161	-0.257723	Down	0.163779	n/a:Hypothetical protein
tetur11g05440	528	17.0376	23.215	0.446328	Up	0.582149	n/a:Lipase/lipooxygenase, PLAT/LH2
tetur04g04570	2484	13.5756	10.9184	-0.314261	Down	0.431672	-
tetur18g02030	132	0.01	1.45772	7.18757	Up	0.616118	n/a:Hypothetical protein
tetur11g03760	1999	0.98468	0.999443	0.0214686	Up	0.039647	-
tetur01g15350	1464	0.0879955	0.0378112	-1.21862	Down	0.0984686	n/a:Hypothetical protein
tetur11g01980	1341	7.62513	5.91458	-0.366486	Down	0.413276	n/a:Hypothetical protein
tetur01g06450	1540	37.9128	35.9708	-0.0758549	Down	0.18967	n/a:phosphorylase b kinase gamma catalytic chain, testis/liver isoform
tetur05g05790	579	10.8856	13.7321	0.33513	Up	0.457498	n/a:mitochondrial 18 kDa protein
tetur05g07780	2040	26.0663	25.5637	-0.0280863	Down	0.0913309	fem-1:C. elegans homolog of fem-1, a sex determinant gene
tetur10g01080	3363	0.948978	0.981835	0.0491059	Up	0.0521381	n/a:motile sperm domain containing 2
tetur02g02350	1227	6.11362	5.54385	-0.14114	Down	0.184933	n/a:conserved hypothetical protein
tetur05g04760	271	0.512066	1.50051	1.55105	Up	0.463954	n/a:Hypothetical protein
tetur02g07230	1584	5.11909	4.66655	-0.13353	Down	0.165109	n/a:Glycoside hydrolase, subgroup, catalytic core
tetur06g06400	2682	0.0585531	0.0559457	-0.0657183	Down	0.0362403	n/a:GPCR, family 3, metabotropic glutamate receptor
tetur11g04960	1465	35.0912	36.5812	0.0599931	Up	0.153721	n/a:macrophage erythroblast attacher
tetur15g03490	651	0.055088	0.01	-2.46174	Down	0.107131	n/a:Hypothetical protein
tetur04g04590	437	1.76886	0.309464	-2.51498	Down	0.566868	n/a:tolloid-like protein
tetur27g01800	1467	24.1849	15.7836	-0.615677	Down	0.671339	n/a:Hypothetical protein
tetur13g03770	779	106.033	179.321	0.758024	Up	0.779995	-
tetur09g00200	470	22.0983	16.0159	-0.464435	Down	0.586432	n/a:Hypothetical protein
tetur09g00420	406	0.282413	0.300386	0.0890112	Up	0.052203	n/a:Hypothetical protein
tetur14g00490	3244	10.4067	10.7635	0.0486312	Up	0.106061	n/a:PREDICTED: similar to huntingtin interacting protein 1
tetur29g00950	969	2.68875	3.47098	0.368405	Up	0.305431	CCEinc-20:Carboxyl/cholinesterase, incomplete
tetur17g03530	621	605.49	621.664	0.0380331	Up	0.126598	n/a:Epididymal secretory protein E1 precursor
tetur25g01440	14315	3.34551	3.15359	-0.0852355	Down	0.103433	low-density lipo:low-density lipoprotein receptor
tetur01g07620	10609	17.8556	16.2987	-0.131611	Down	0.245474	n/a:dentin sialophosphoprotein precursor
tetur01g14040	1210	19.9003	19.9798	0.00575195	Up	0.0493803	n/a:cell division protein kinase 10
tetur11g02050	2224	18.9532	18.4702	-0.0372382	Down	0.103303	n/a:5'-nucleotidase domain-containing protein 3
tetur452g00010	1239	7.25149	7.85926	0.116115	Up	0.178898	TuLeg-19:Legumain
tetur08g05170	195	2.93156	7.11015	1.27821	Up	0.712121	n/a:Ubiquitin-conjugating enzyme, E2
tetur11g05850	3940	14.3902	14.9887	0.0587934	Up	0.131757	n/a:restin
tetur15g00980	1200	23.6828	27.0682	0.192756	Up	0.34988	n/a:HhH-GPD domain
tetur30g01790	174	159.397	145.355	-0.133039	Down	0.298066	n/a:hypothetical protein
tetur01g07880	4557	22.2241	21.1666	-0.0703389	Down	0.1606	TuABCC-01:ABC-transporter, class C
tetur33g00500	171	3.47822	3.70879	0.0926034	Up	0.111122	n/a:Hypothetical protein
tetur02g05410	1068	11.5115	10.0074	-0.202016	Down	0.301765	n/a:Hypothetical protein
tetur06g05890	1929	5.68673	5.22321	-0.122663	Down	0.161378	n/a:H/ACA ribonucleoprotein complex subunit 4
tetur19g02380	2132	5.34572	5.57172	0.0597372	Up	0.0985984	n/a:Hypothetical protein
tetur188g00030	837	0.111501	0.0560792	-0.99152	Down	0.106353	n/a:Lipoprotein, type 6
tetur14g00350	204	2.15747	2.61153	0.275553	Up	0.218253	n/a:Hypothetical protein
tetur01g03130	2073	4.63087	4.95894	0.0987455	Up	0.131984	n/a:conserved hypothetical protein
tetur26g02500	2448	4.42856	4.73486	0.0964825	Up	0.128512	n/a:PREDICTED: similar to pecanex-like protein 1
tetur16g01910	3254	1.01232	0.972084	-0.0585054	Down	0.0575238	n/a:Integrin alpha beta-propellor
tetur27g00380	779	2.55054	2.42184	-0.0746962	Down	0.0846149	n/a:Hypothetical protein
tetur04g09493	820	0.148176	0.216733	0.54861	Up	0.107326	n/a:n/a
tetur11g05570	249	6.07531	5.3124	-0.193595	Down	0.233924	-
tetur21g01470	1228	108.683	119.129	0.132396	Up	0.29586	-
tetur14g00610	4541	6.64335	7.38617	0.152916	Up	0.209136	n/a:PDZ/DHR/GLGF
tetur05g06340	1658	0.11096	0.0875954	-0.341115	Down	0.0620985	n/a:Hypothetical protein
tetur32g01140	471	10.4381	10.1435	-0.0413002	Down	0.0920122	n/a:dehydratase
tetur11g00630	1148	8.2294	10.124	0.298915	Up	0.388651	n/a:Hypothetical protein
tetur16g01820	444	71.0042	65.6218	-0.113729	Down	0.255013	-
tetur03g02970	1894	45.3578	47.7234	0.0733431	Up	0.178184	n/a:PREDICTED: PAB-dependent poly
tetur08g01130	2220	0.281979	0.381003	0.434213	Up	0.121699	n/a:PREDICTED: solute carrier family 24
tetur07g04340	165	1.90288	1.63662	-0.217462	Down	0.159821	n/a:Hypothetical protein
tetur07g07970	1134	1.1209	0.983868	-0.188122	Down	0.114431	n/a:Hypothetical protein
tetur35g01400	937	99.9399	92.8665	-0.105903	Down	0.257835	n/a:NADH dehydrogenase
tetur03g04130	138	0.01	4.69931	8.87631	Up	0.835832	n/a:Hypothetical protein
tetur01g16010	1389	3.63327	6.34448	0.804235	Up	0.592823	n/a:Superoxide dismutase, copper/zinc binding
tetur16g01100	240	0.985167	1.10181	0.161439	Up	0.102005	n/a:Hypothetical protein
tetur04g09639	818	1.54707	1.45449	-0.0890251	Down	0.0797482	-
tetur03g07830	3053	5.41491	5.40529	-0.00256267	Down	0.0345208	n/a:hypothetical protein IscW_ISCW010734
tetur10g01280	2029	2.43522	2.03443	-0.259434	Down	0.202226	n/a:UDP-GalNAc:beta-1,3-N-acetylgalactosaminyltransferase 2
tetur36g01180	1813	10.027	9.85439	-0.0250516	Down	0.0730971	n/a:COP9 signalosome complex subunit 6
tetur19g03200	930	50.5414	48.1091	-0.0711587	Down	0.178671	n/a:Acyl carrier protein, mitochondrial precursor
tetur03g07660	842	18.4153	18.8486	0.0335525	Up	0.0894491	n/a:uridine diphosphate glucose pyrophosphatase
tetur08g01930	2272	1.52819	1.66467	0.123408	Up	0.0997988	n/a:EF-HAND 2
tetur16g00170	1152	19.4908	18.1415	-0.103496	Down	0.204691	n/a:39S ribosomal protein L45, mitochondrial precursor
tetur20g03180	2401	53.4549	55.1047	0.0438518	Up	0.120369	n/a:Actin-binding WH2
tetur03g07880	369	69.4776	60.6492	-0.196059	Down	0.392836	TuGSTinc03:Glutathione-S-transferase, incomplete
tetur06g01870	1131	0.231096	0.362626	0.649989	Up	0.148887	n/a:Hypothetical protein
tetur24g02460	896	1.96188	2.62452	0.41982	Up	0.29612	n/a:U6 snRNA-associated Sm-like protein LSm8
tetur32g00040	1832	2.1455	1.22437	-0.809272	Down	0.405619	n/a:LIM domain family member
tetur37g00620	881	43.0441	42.7973	-0.00829572	Down	0.0567776	n/a:pre-mRNA-splicing factor cwc15
tetur17g02140	2123	12.115	12.1483	0.00396004	Up	0.0366621	n/a:platelet-activating factor acetylhydrolase
tetur05g01960	687	0.0590149	0.0522535	-0.175552	Down	0.048991	n/a:Hypothetical protein
tetur29g00660	2437	3.54068	4.49301	0.343654	Up	0.321653	n/a:rho GTPase-activating protein 15
tetur04g08060	1122	10.1089	7.93856	-0.348671	Down	0.434333	n/a:PRP38
tetur10g04810	1309	4.43439	3.57468	-0.310922	Down	0.297709	n/a:Leukocyte elastase inhibitor
tetur05g04570	1062	12.773	15.326	0.262878	Up	0.395529	n/a:PREDICTED: similar to sodium-dependent phosphate transporter
tetur27g01650	2217	5.82233	5.43555	-0.0991707	Down	0.141165	TADA3L:Transcriptional adapter 3-like. PCAF-associated factor TADA3L
tetur12g03540	2964	0.247016	0.248274	0.00732579	Up	0.0337097	DSCAM9:Down Syndrome Cell Adhesion Molecule homologue
tetur14g03690	3229	5.13253	5.43033	0.0813697	Up	0.118389	n/a:Helicase, superfamily 1/2, ATP-binding domain
tetur08g04990	1805	1.12644	1.10187	-0.0318081	Down	0.0456168	n/a:glutamate-gated chloride channel
tetur12g00760	2339	14.9176	15.1952	0.026605	Up	0.0826358	n/a:Protein kinase-like domain
tetur04g06590	497	221.804	271.039	0.289218	Up	0.519824	n/a:PREDICTED: similar to ubiquinol-cytochrome c reductase, complex III subunit VII
tetur07g05770	984	0.145201	0.14788	0.0263799	Up	0.0349101	n/a:Scramblase
tetur586g00010	2319	0.295307	0.206599	-0.51538	Down	0.120239	n/a:PREDICTED: similar to mKIAA1055 protein
tetur11g05800	4832	11.5548	11.0078	-0.0699599	Down	0.137856	n/a:EF-hand-like domain
tetur04g03010	431	21.5928	25.0736	0.215613	Up	0.382292	n/a:G patch domain and KOW motifs-containing protein
tetur24g01710	1150	110.713	121.816	0.137881	Up	0.312245	n/a:Tetraspanin, EC2 domain
tetur09g00240	2646	18.815	16.1391	-0.221327	Down	0.366199	n/a:malic enzyme
tetur02g14480	228	20.0375	27.136	0.437502	Up	0.586334	n/a:Short-chain dehydrogenase/reductase SDR
tetur05g03890	3072	0.974792	0.795374	-0.29346	Down	0.143599	n/a:Concanavalin A-like lectin/glucanase
tetur04g00680	1452	9.17093	8.36332	-0.132991	Down	0.203913	n/a:Ribonuclease Oy
tetur07g05990	1301	8.9278	9.20308	0.0438128	Up	0.091266	-
tetur01g10130	1232	19.6499	17.6133	-0.157857	Down	0.291869	n/a:Target SNARE coiled-coil domain
tetur25g00090	1671	3.22194	3.7986	0.237536	Up	0.229576	n/a:polycomb complex protein BMI-1
tetur05g06030	1791	9.69396	11.1191	0.197879	Up	0.297385	n/a:fukutin
tetur07g06410	1482	0.445644	0.629242	0.497722	Up	0.166667	-
tetur14g00820	2010	16.0326	15.7726	-0.023588	Down	0.0697554	n/a:viral A-type inclusion protein
tetur19g01390	135	0.01	5.06843	8.9854	Up	0.845695	n/a:Hypothetical protein
tetur33g00360	627	0.578446	0.0970705	-2.57508	Down	0.348128	n/a:Hypothetical protein
tetur03g03330	832	21.51	33.3555	0.632914	Up	0.695575	n/a:nck-associated protein 1
tetur20g03000	708	3.54323	1.42588	-1.31321	Down	0.605185	en-2:en-2, Ortholog of Drosophila melanogaster engrailed
tetur106g00030	1317	0.0635721	0.0842869	0.406916	Up	0.0635585	n/a:RecName: Full
tetur20g02550	135	0.01	2.98277	8.22051	Up	0.764389	n/a:Hypothetical protein
tetur01g05860	1131	0.549634	0.611316	0.153446	Up	0.0769256	n/a:Endonuclease/exonuclease/phosphatase
tetur09g07740	1971	0.0170628	0.0243882	0.515333	Up	0.0524625	-
tetur29g00280	864	0.0675685	0.268879	1.99253	Up	0.213938	n/a:secreted protein, putative
tetur02g05710	1460	0.620066	0.458795	-0.434573	Down	0.151353	n/a:GI21111
tetur25g00080	819	0.0563162	0.0915949	0.701716	Up	0.0859451	n/a:modifier of mdg4
tetur01g01090	3107	0.135971	0.349639	1.36256	Up	0.212608	-
tetur08g07220	2592	21.7625	21.5513	-0.0140661	Down	0.0558043	n/a:Hypothetical protein
tetur03g08720	1467	57.3946	53.6547	-0.0972079	Down	0.233956	n/a:mitochondrial dicarboxylate carrier
tetur04g03070	539	7.59284	8.77867	0.209365	Up	0.286321	n/a:signal peptidase I
tetur04g03360	1287	2.35731	1.79201	-0.395557	Down	0.272468	n/a:Hypothetical protein
tetur11g04330	2603	26.4551	23.4623	-0.173207	Down	0.322627	n/a:ADP-ribosylation factor GTPase-activating protein 3
tetur109g00040	1654	24.9922	26.312	0.074243	Up	0.167056	n/a:peptidylglycine alpha-amidating monooxygenase
tetur04g07640	2200	21.7444	20.3092	-0.0985105	Down	0.207547	-
tetur01g09410	492	1.19447	1.68149	0.493368	Up	0.270164	-
tetur02g10240	6957	1.89063	2.16356	0.19454	Up	0.152845	n/a:fatty acid synthase
tetur02g14731	1497	3.42688	3.45461	0.0116272	Up	0.0423723	n/a:hypothetical protein
tetur34g00750	2166	9.86115	9.79738	-0.00936064	Down	0.0470119	HR96-like a:HR96-like nuclear receptor a
tetur17g02520	1863	2.44101	2.36274	-0.0470173	Down	0.0682954	LYSI:i-type lysozyme
tetur02g13960	396	0.227682	0.256068	0.169507	Up	0.0629421	-
tetur10g05430	1129	0.0820165	0.332814	2.02073	Up	0.243106	n/a:carbonic anhydrase
tetur25g00350	2341	28.2336	25.401	-0.152525	Down	0.296574	n/a:TBC1 domain family member 23
tetur17g03940	510	5.28621	7.75322	0.552562	Up	0.525209	n/a:calmodulin
tetur31g00370	1086	0.228603	0.561336	1.29602	Up	0.270554	-
tetur05g06610	1530	0.303289	0.32886	0.116783	Up	0.0592434	CYP389C8:Cytochrome P450 - CYP389C8
tetur04g03550	3903	0.389241	0.457765	0.233943	Up	0.0900006	n/a:unnamed protein product
tetur29g00620	1874	11.6363	10.8129	-0.105879	Down	0.188275	TuABCF-02:ABC-transporter, class F
tetur08g05990	1929	0.154251	0.100507	-0.61799	Down	0.0938291	n/a:Rhodopsin-like receptor
tetur01g07590	1090	22.8208	32.9634	0.530519	Up	0.650282	n/a:PREDICTED: similar to MGC14327-like protein
tetur22g01250	313	1.55096	1.18288	-0.39086	Down	0.222568	n/a:Hypothetical protein
tetur33g01300	2484	6.49527	7.1749	0.143569	Up	0.198267	n/a:CRIC domain
tetur17g02870	1453	29.5148	21.9047	-0.430201	Down	0.58575	n/a:bone morphogenetic protein 5
tetur04g09649	210	3.56487	0.01	-8.47771	Down	0.795665	-
tetur33g00780	1216	3.06913	2.18441	-0.490584	Down	0.351016	n/a:conserved hypothetical protein
tetur11g05690	1175	23.2976	23.1059	-0.0119138	Down	0.0553825	n/a:Down syndrome critical region protein 3
tetur18g01920	2828	7.39583	7.57163	0.0338919	Up	0.0743625	n/a:exostosin-like 3
tetur06g00390	1651	8.24315	10.3947	0.334587	Up	0.422036	n/a:DAZ-associated protein 2
tetur04g01810	1529	22.1548	27.1205	0.291764	Up	0.462916	NAT15:N-acetyltransferase 15
tetur29g01030	246	1.73489	1.11199	-0.641703	Down	0.321848	n/a:Hypothetical protein
tetur15g00560	1994	0.577433	0.595607	0.0447084	Up	0.0471092	n/a:Protein kinase-like domain
tetur08g06930	1391	0.984536	0.880242	-0.161544	Down	0.0954513	n/a:Nuclear hormone receptor, ligand-binding
tetur07g03550	1676	5.54949	6.2611	0.174061	Up	0.217637	n/a:seryl-tRNA synthetase
tetur02g05900	1290	75.8232	69.6058	-0.123433	Down	0.274122	n/a:Protein kinase-like domain
tetur07g00310	1055	2.33037	2.92942	0.330059	Up	0.261177	n/a:RNA-binding protein 40
tetur29g00770	990	19.9819	19.8987	-0.00601959	Down	0.0493803	n/a:methylthioadenosine phosphorylase
tetur09g05900	1335	1.46863	1.60668	0.129613	Up	0.102524	-
tetur22g01790	1948	5.38027	1.75264	-1.61815	Down	0.711018	n/a:Hypothetical protein
tetur35g00450	1940	11.2143	10.9231	-0.0379534	Down	0.0920122	n/a:Endonuclease/exonuclease/phosphatase
tetur02g07090	1636	5.48949	5.80937	0.0817109	Up	0.121277	n/a:Hypothetical protein
tetur16g02110	1216	25.4134	17.9625	-0.500598	Down	0.619265	n/a:Aph-1
tetur17g02390	1175	11.7446	9.40274	-0.320838	Down	0.424859	-
tetur06g04160	1053	4.35773	4.04453	-0.107603	Down	0.132405	n/a:transmembrane protein 20
tetur01g12310	2015	0.57916	0.649458	0.165274	Up	0.0839336	n/a:PREDICTED: similar to leucine rich protein, putative
tetur33g01630	991	0.0489933	0.024316	-1.01068	Down	0.065862	-
tetur03g04910	498	19.0996	21.5909	0.176881	Up	0.322886	n/a:Rtf1 protein
tetur22g01750	261	0.01	0.61537	5.94338	Up	0.429304	n/a:Hypothetical protein
tetur02g08240	11912	3.55588	4.21481	0.245257	Up	0.247129	n/a:flocculin
tetur07g05850	768	0.0915958	0.198755	1.11763	Up	0.146811	n/a:Scramblase
tetur34g00890	2737	16.6291	15.4291	-0.108061	Down	0.209136	n/a:TFIIH basal transcription factor complex helicase XPB subunit
tetur55g00050	948	0.173051	0.0997718	-0.794493	Down	0.11229	TuPap-64:Cathepsin B-like
tetur07g04380	1166	0.158678	0.332813	1.06861	Up	0.185225	n/a:Hypothetical protein
tetur30g01500	750	31.0661	41.4798	0.417066	Up	0.595808	-
tetur01g12830	841	4.63875	4.40771	-0.0737083	Down	0.103627	CPR 27:cuticle protein
tetur13g00610	281	24.2634	26.5413	0.129454	Up	0.264032	n/a:Hypothetical protein
tetur02g07130	474	0.804804	0.101178	-2.99175	Down	0.421063	n/a:glucose dehydrogenase
tetur02g10030	465	6.17432	6.84558	0.14889	Up	0.202583	n/a:Hypothetical protein
tetur15g00650	1024	6.2313	5.36783	-0.215193	Down	0.260042	n/a:cell cycle checkpoint protein RAD1
tetur01g10980	1138	9.94574	8.2587	-0.268163	Down	0.360781	n/a:general receptor for phosphoinositides 1-associated scaffold protein
tetur08g02170	1685	13.313	12.6074	-0.0785595	Down	0.156447	n/a:solute carrier family 25 member 44
tetur11g03030	3129	0.769223	0.600194	-0.357972	Down	0.149633	n/a:Endoglin/CD105 antigen
tetur18g00820	4718	7.05512	6.2311	-0.179184	Down	0.234994	n/a:semaphorin
tetur06g02950	460	172.828	187.839	0.120156	Up	0.281552	-
tetur07g03970	753	375.536	321.892	-0.222376	Down	0.43881	n/a:apolipoprotein D
tetur17g02200	209	0.827446	0.01	-6.37059	Down	0.490332	n/a:Hypothetical protein
tetur02g04330	1135	4.41136	9.17202	1.05602	Up	0.704464	n/a:Hypothetical protein
tetur11g02690	610	0.101505	0.0685111	-0.567149	Down	0.0752709	n/a:Hypothetical protein
tetur04g03370	160	3.22612	9.64481	1.57996	Up	0.779541	n/a:Hypothetical protein
tetur04g04690	775	1.07746	0.604727	-0.833276	Down	0.298845	n/a:Hypothetical protein
tetur02g03580	522	232.137	147.987	-0.649508	Down	0.748362	n/a:Ubiquinol-cytochrome C reductase complex, 6.4kDa protein
tetur02g05770	1674	16.6183	15.527	-0.0979934	Down	0.194666	n/a:Protein kinase-like domain
tetur04g07650	2369	8.50601	9.9664	0.228591	Up	0.32081	-
tetur04g08260	1847	2.32943	2.08364	-0.160871	Down	0.139835	n/a:PREDICTED: hypothetical protein
tetur30g01670	174	255.446	251.388	-0.0231026	Down	0.0826358	n/a:PREDICTED: hypothetical protein
tetur27g01870	247	2.43402	0.01	-7.9272	Down	0.725521	n/a:Hypothetical protein
tetur07g07470	1373	114.977	128.142	0.156404	Up	0.344884	n/a:ATG4 autophagy related 4 homolog A
tetur34g01160	243	0.468722	0.01	-5.55066	Down	0.377036	n/a:Hypothetical protein
tetur02g00300	1850	13.4494	13.8671	0.0441243	Up	0.100675	-
tetur05g02540	1099	65.017	52.7314	-0.302156	Down	0.509539	-
tetur08g07740	3689	17.0411	18.7003	0.134043	Up	0.248978	SRF-TF:SRF-type transcription factor (DNA-binding and dimerisation domain)
tetur29g01090	968	23.34	24.0402	0.0426413	Up	0.109986	n/a:translation initiation factor eIF-2B subunit alpha
tetur09g05260	1110	2.21583	2.0337	-0.12374	Down	0.11057	-
tetur13g00640	3383	6.53163	5.57505	-0.22846	Down	0.276783	n/a:serine/threonine-protein kinase haspin
tetur01g05790	426	15.842	17.0907	0.109461	Up	0.211278	-
tetur03g09200	423	1.01594	0.735953	-0.465135	Down	0.205503	n/a:glucose dehydrogenase
tetur11g03530	234	1.59641	1.99818	0.323847	Up	0.216534	-
tetur08g01620	2492	3.02068	3.41355	0.176402	Up	0.175167	n/a:coiled-coil domain-containing protein 93
tetur09g06220	1023	0.226219	0.639007	1.49811	Up	0.307767	n/a:Hypothetical protein
tetur01g15120	576	0.01	0.5302	5.72846	Up	0.398546	-
tetur07g03590	2127	7.84197	9.75361	0.31472	Up	0.396146	n/a:unnamed protein product
tetur04g06750	2157	1.35467	1.36464	0.0105832	Up	0.0378301	n/a:Domain of unknown function DM13, Skeletor
tetur26g00720	1116	22.8156	22.1691	-0.0414704	Down	0.108818	RPF1:ribosome production factor 1
tetur05g08340	2172	11.1545	11.6425	0.0617877	Up	0.125203	SP32/C:Serine protease, Clip domain
tetur08g05720	203	7.69337	12.49	0.699086	Up	0.646	n/a:putative monovalent cation/H+ antiporter subunit B
tetur02g04540	1152	19.362	22.8971	0.241933	Up	0.402472	n/a:chromosome 9 open reading frame 78
tetur15g00520	162	18.328	22.3004	0.283021	Up	0.443157	n/a:hypothetical protein
tetur01g01470	1980	5.00829	6.85705	0.453269	Up	0.454383	n/a:WD40/YVTN repeat-like-containing domain
tetur17g03660	741	3.29275	3.62702	0.139492	Up	0.149017	n/a:Hypothetical protein
tetur04g01620	2240	0.649767	0.715635	0.139301	Up	0.0802025	n/a:unnamed protein product
tetur32g00860	489	0.177831	0.114876	-0.630432	Down	0.10207	-
tetur01g03050	985	67.8311	80.6217	0.249221	Up	0.461294	n/a:SAP30-binding protein
tetur34g01243	1202	0.0268618	0.01	-1.42556	Down	0.0668678	-
tetur06g03840	747	26.5966	26.4678	-0.00699811	Down	0.0529492	n/a:Probable ribosome biogenesis protein RLP24
tetur07g03580	684	0.0869995	0.333302	1.93775	Up	0.24184	n/a:secreted salivary gland peptide, putative
tetur07g04270	3056	4.98027	5.42935	0.124554	Up	0.160243	n/a:DUF726 domain protein
tetur09g00950	2241	0.264468	0.398809	0.592607	Up	0.146648	n/a:sidestep protein, putative
tetur06g05430	1941	0.0481769	0.0322522	-0.578946	Down	0.0650509	TuABCG-07:ABC-transporter, class G
tetur01g08200	1149	0.995676	0.997366	0.00244739	Up	0.0324119	n/a:Hypothetical protein
tetur40g00230	1334	20.0329	9.61937	-1.05836	Down	0.776718	n/a:ATP synthase subunit b, mitochondrial precursor
tetur18g00240	3254	12.3194	12.3972	0.00909399	Up	0.0493803	n/a:prestin
tetur27g00670	1534	10.9207	9.20835	-0.246057	Down	0.350172	n/a:PREDICTED: hypothetical protein
tetur14g00690	1797	109.607	96.2868	-0.186926	Down	0.386996	n/a:Adenylate cyclase-associated CAP
tetur25g01080	711	0.105966	0.15961	0.590956	Up	0.0932451	n/a:Hypothetical protein
tetur01g17314	1026	0.0379177	0.0792112	1.06283	Up	0.0880864	-
tetur15g02830	1145	43.7768	46.5831	0.0896402	Up	0.213322	n/a:fat storage-inducing transmembrane protein 2
tetur02g12930	1754	125.298	111.151	-0.172836	Down	0.359613	n/a:Glycoside hydrolase, subgroup, catalytic core
tetur15g03630	384	0.173349	0.291133	0.747995	Up	0.146227	-
tetur02g14460	1134	0.699933	0.521088	-0.425689	Down	0.160729	n/a:Hypothetical protein
tetur06g05330	864	17.5835	21.9068	0.317156	Up	0.477776	NAT5:N-acetyltransferase 5
tetur40g00020	1779	2.48455	1.82136	-0.447968	Down	0.301992	n/a:Major facilitator superfamily, general substrate transporter
tetur22g00640	573	0.486769	0.616469	0.340791	Up	0.128837	n/a:Hypothetical protein
tetur01g15990	2868	0.99303	1.00322	0.0147288	Up	0.0378301	n/a:Helicase, superfamily 1/2, ATP-binding domain
tetur06g03370	549	3.1027	6.14142	0.985047	Up	0.636201	n/a:PREDICTED: similar to apolipoprotein D
tetur06g04540	216	60.5333	89.0707	0.55722	Up	0.6983	n/a:Cytochrome P450
tetur538g00010	1419	0.01	0.0329641	1.72089	Up	0.0677438	n/a:Hypothetical protein
tetur05g05780	2119	10.0584	9.51098	-0.0807357	Down	0.14561	n/a:peptidase M28
tetur03g06940	351	0.775473	6.10895	2.97778	Up	0.797774	n/a:Hypothetical protein
tetur08g06580	1070	17.4696	19.6068	0.166508	Up	0.304523	-
tetur01g08020	894	5.23138	6.35764	0.2813	Up	0.318344	n/a:Hypothetical protein
tetur01g09520	1035	27.6437	21.794	-0.343016	Down	0.51314	-
tetur13g00570	3128	26.6833	25.5399	-0.0631815	Down	0.14853	n/a:syntaxin binding protein 1
tetur05g00320	1601	129.848	99.9553	-0.377469	Down	0.598112	n/a:delta
tetur10g01640	1798	0.497798	0.569095	0.193111	Up	0.086302	n/a:cadherin
tetur08g04090	870	0.0681771	0.0528643	-0.366993	Down	0.0626825	n/a:Endonuclease/exonuclease/phosphatase
tetur05g09160	929	296.671	322.281	0.11946	Up	0.28444	MSRB3:methionine-R-sulfoxide reductase B
tetur39g00270	3009	5.14105	4.34916	-0.241328	Down	0.261015	n/a:Glutamate 5-kinase, ProB-related
tetur11g04480	1440	75.0202	69.6627	-0.106893	Down	0.25498	n/a:PREDICTED: similar to kelch domain containing 3
tetur17g03630	3943	24.8993	26.6068	0.0956842	Up	0.2141	HR96-like c:HR96-like nuclear receptor c
tetur02g05040	2265	10.3096	10.6043	0.0406603	Up	0.0920122	n/a:Src homology-3, region
tetur11g03360	1997	25.3553	23.6014	-0.103412	Down	0.214717	49 kDa subunit:NADH-quinone oxidoreductase, 49kDA subunit
tetur19g00630	1976	6.63528	7.39119	0.155649	Up	0.217637	n/a:hydroxymethylglutaryl-CoA lyase
tetur03g03730	878	0.136756	0.691028	2.33714	Up	0.368471	-
tetur432g00010	753	0.373731	0.165015	-1.1794	Down	0.209558	n/a:Hypothetical protein
tetur01g02140	831	65.0068	70.7064	0.121249	Up	0.273214	n/a:grpE protein homolog 1, mitochondrial precursor
tetur05g07840	1097	73.9718	61.1232	-0.275256	Down	0.492732	n/a:Ras small GTPase
tetur17g04030	1344	0.315496	0.238882	-0.401321	Down	0.108883	-
tetur20g01090	3834	26.3723	26.3863	0.000765666	Up	0.0345208	n/a:PREDICTED: lysine
tetur01g01870	849	0.158527	0.373856	1.23775	Up	0.216339	n/a:trimeric intracellular cation channel type A
tetur28g00530	534	629.538	626.558	-0.0068454	Down	0.0614496	n/a:60S ribosomal protein L30
tetur12g02510	1121	20.9184	22.4619	0.102711	Up	0.210175	n/a:PREDICTED: similar to RNA binding motif protein, X-linked 2
tetur09g00536	1884	0.0306558	0.0320794	0.0654848	Up	0.0362403	-
tetur39g00360	3176	17.7539	18.1974	0.0355883	Up	0.101486	n/a:antigen B membrane protein
tetur14g03120	327	0.01	0.133462	3.73835	Up	0.179774	CHHH-5:Crustacean Hyperglycemic Hormone Homolog
tetur03g09270	234	50.005	41.0325	-0.285305	Down	0.490688	n/a:Hypothetical protein
tetur11g01880	176	0.95126	0.89187	-0.0930063	Down	0.0691065	n/a:hypothetical protein
tetur22g00310	1401	0.885006	1.04216	0.235813	Up	0.128707	n/a:glycosyl transferase
tetur25g00620	1643	7.96997	8.16042	0.03407	Up	0.0752709	n/a:PREDICTED: similar to AGAP003892-PA
tetur02g14881	1662	0.0230136	0.0178352	-0.36776	Down	0.0517163	n/a:hypothetical protein
tetur36g01340	3504	27.771	25.8048	-0.105939	Down	0.231653	n/a:transportin-3
tetur39g00510	1084	61.861	63.251	0.0320593	Up	0.101226	n/a:COP9 signalosome complex subunit 5
tetur24g01250	1435	13.6168	16.826	0.305305	Up	0.448705	n/a:translation initiation factor eIF-2B subunit delta
tetur35g01430	966	0.31558	0.215013	-0.553576	Down	0.127636	n/a:Hypothetical protein
tetur11g03540	1097	10.6911	14.8938	0.4783	Up	0.565278	n/a:catsup protein
tetur25g00130	3183	4.91885	6.00896	0.288794	Up	0.318084	n/a:polycomb complex protein BMI-1
tetur01g07940	315	0.252153	0.01	-4.65623	Down	0.270197	n/a:Hypothetical protein
tetur07g00280	1058	24.3806	20.3678	-0.259443	Down	0.428363	n/a:Biogenesis of lysosome-related organelles complex-1 subunit 1
tetur11g00770	2943	0.02335	0.0361237	0.629524	Up	0.0525599	n/a:PREDICTED: similar to limkain b1
tetur13g01040	1848	2.9234	3.40674	0.220747	Up	0.205567	n/a:Protein kinase-like domain
tetur12g01690	1020	0.060835	0.114399	0.911105	Up	0.0969762	n/a:Hypothetical protein
tetur15g02120	1100	3.15938	3.79211	0.263359	Up	0.24622	n/a:ras-related protein Rab-23
tetur18g02320	1082	0.679158	1.27944	0.913698	Up	0.341412	n/a:Hypothetical protein
tetur02g06500	393	0.633395	0.663535	0.0670671	Up	0.0547661	TuCPI-24:Cystatin
tetur22g00230	1155	52.0235	52.1987	0.00485041	Up	0.0397768	n/a:ribosome biogenesis protein BRX1 homolog
tetur03g02800	1539	2.04572	7.26579	1.82851	Up	0.766725	n/a:PREDICTED: similar to adenylate cyclase
tetur02g03870	982	14.2899	13.2917	-0.104475	Down	0.190221	n/a:RNA polymerase II-associated protein 3
tetur05g02800	321	33.1203	37.4286	0.176425	Up	0.348485	Homeobox:Homeobox domain
tetur15g01020	1073	6.56017	5.61015	-0.225694	Down	0.275615	n/a:Hypothetical protein
tetur25g00470	911	3.11438	2.65319	-0.231219	Down	0.205405	n/a:Hypothetical protein
tetur28g00790	3771	3.12676	3.21134	0.0385046	Up	0.0650834	n/a:unc-13 homolog B
tetur12g00580	498	1.48032	1.86356	0.332148	Up	0.213159	n/a:Hypothetical protein
tetur01g09580	1401	2.36091	1.81388	-0.380267	Down	0.264097	n/a:dual oxidase maturation factor 1
tetur05g08670	1074	65.0217	64.2321	-0.0176279	Down	0.0784829	n/a:Hypothetical protein
tetur16g01270	711	5.68508	7.08422	0.31743	Up	0.363377	n/a:Hypothetical protein
tetur21g00550	2173	30.8708	26.0115	-0.247088	Down	0.42885	n/a:Inosine guanosine/xanthosine phosphorylase
tetur04g03980	1306	16.9188	21.8407	0.368391	Up	0.521608	n/a:OTU domain-containing protein 6B
tetur01g05240	168	20.6268	18.3936	-0.165317	Down	0.306891	-
tetur36g01010	3658	30.6125	28.1001	-0.123548	Down	0.255142	n/a:ENTH/VHS
tetur04g04460	492	0.463743	0.540071	0.219822	Up	0.0942833	n/a:Hypothetical protein
tetur17g02430	396	0.0854955	0.01	-3.09585	Down	0.141101	n/a:Hypothetical protein
tetur04g09360	179	0.01	1.1928	6.8982	Up	0.568847	n/a:Hypothetical protein
tetur09g04270	307	11.213	13.3209	0.248522	Up	0.371163	n/a:copper chaperone
tetur08g06270	1345	0.633236	0.460093	-0.460817	Down	0.159464	n/a:Hypothetical protein
tetur18g00730	486	7.11846	12.3277	0.792261	Up	0.674291	n/a:nucleolar protein 12
tetur04g05250	1140	3.08614	2.68417	-0.201328	Down	0.18383	n/a:nicalin homolog
tetur03g05040	1689	3.32725	4.46897	0.425612	Up	0.375511	:Cytochrome P450 -
tetur04g02270	752	1.95767	0.430868	-2.18382	Down	0.569171	n/a:PREDICTED: similar to salivary secreted ribonuclease
tetur05g05760	2286	16.6625	13.9085	-0.260642	Down	0.401434	n/a:twinfilin-1
tetur01g12110	1062	0.43953	0.508728	0.210931	Up	0.0880215	n/a:Curculin-like (mannose-binding) lectin
tetur05g04330	1415	32.0139	30.8929	-0.0514231	Down	0.133411	n/a:WD repeat domain phosphoinositide-interacting protein 3
tetur19g02140	1285	1.95113	1.37461	-0.505282	Down	0.293686	n/a:conserved hypothetical protein
tetur20g00410	1659	40.6144	35.5777	-0.19102	Down	0.365778	n/a:calcium-dependent protein kinase
tetur23g02340	690	0.01	0.0252893	1.33853	Up	0.066738	n/a:Bruno-3 transcript variant 9
tetur09g05030	217	0.745235	0.162669	-2.19576	Down	0.374797	n/a:Hypothetical protein
tetur14g02820	1143	0.172829	0.176288	0.0285807	Up	0.0349101	n/a:7TM GPCR, rhodopsin-like
tetur24g00080	1904	11.3473	9.79825	-0.211753	Down	0.311953	n/a:THO complex subunit 6 homolog
tetur15g00260	1260	0.01	0.0538218	2.42819	Up	0.0967815	n/a:Hypothetical protein
tetur16g03470	729	0.687667	1.75148	1.34879	Up	0.469924	SPH35:Serine protease homologue
tetur14g02110	761	0.406187	0.524222	0.368031	Up	0.127539	n/a:Hypothetical protein
tetur04g01720	1498	9.06372	9.82654	0.116581	Up	0.192135	n/a:Peptidase, metallopeptidase
tetur04g08770	786	7.39541	7.1916	-0.0403184	Down	0.0828953	n/a:kielin/chordin-like protein
tetur09g06829	3085	8.77136	7.76595	-0.175638	Down	0.252125	n/a:hypothetical protein
tetur17g02900	801	22.9406	17.5288	-0.388173	Down	0.541302	n/a:phytanoyl-CoA dioxygenase domain-containing protein 1
tetur31g01710	238	0.01	0.174391	4.12425	Up	0.213224	n/a:Hypothetical protein
tetur32g00420	1451	35.3951	34.4671	-0.0383318	Down	0.114464	-
tetur38g00630	1570	7.15397	5.97426	-0.259985	Down	0.313899	n/a:Protein kinase-like domain
tetur08g03470	520	104.409	87.7248	-0.251187	Down	0.465836	n/a:Hypothetical protein
tetur30g01660	849	4.33107	5.66566	0.387521	Up	0.385958	n/a:Hypothetical protein
tetur01g14070	2142	6.80018	6.4134	-0.0844835	Down	0.130491	n/a:elongation factor G
tetur34g01233	597	3.03429	5.95144	0.971881	Up	0.627506	-
tetur17g01880	1698	0.015551	0.0169146	0.121257	Up	0.0371163	HLH:Helix-loop-helix DNA-binding domain
tetur13g04220	2112	20.2931	19.1463	-0.0839201	Down	0.174518	n/a:beta-galactosidase
tetur02g00650	134	0.01	58.7325	12.5199	Up	0.985368	n/a:Hypothetical protein
tetur13g00230	768	0.090837	0.226567	1.31858	Up	0.170528	Homeobox:Homeobox domain
tetur12g02160	317	7.82042	9.44612	0.272475	Up	0.356758	n/a:Hypothetical protein
tetur01g15770	2531	22.3414	23.1935	0.054001	Up	0.128415	n/a:dual serine/threonine and tyrosine protein kinase
tetur18g01010	2896	0.17094	0.240477	0.492402	Up	0.105671	n/a:FAT tumor suppressor homolog 1
tetur01g06500	1154	82.8103	89.8072	0.117021	Up	0.275355	n/a:chaperone protein DnaJ
tetur17g01770	564	3.46243	4.00986	0.211771	Up	0.213289	-
tetur23g01420	1069	11.279	9.80006	-0.202771	Down	0.300597	n/a:mitochondrial inner membrane protease ATP23 homolog
tetur02g12310	1222	60.1962	49.2483	-0.289597	Down	0.497015	n/a:hydroxymethylglutaryl-CoA lyase
tetur07g04840	3850	7.38372	8.28179	0.165595	Up	0.237298	n/a:neuron navigator 1
tetur11g05450	819	0.01	0.0660695	2.72398	Up	0.119103	n/a:Hypothetical protein
tetur04g06910	4560	5.23687	5.06018	-0.0495161	Down	0.0862695	n/a:Filamin/ABP280 repeat-like
tetur25g00960	252	1.16139	0.458238	-1.34169	Down	0.390727	n/a:Hypothetical protein
tetur15g00810	1260	0.01	0.0663905	2.73098	Up	0.119201	n/a:Hypothetical protein
tetur26g00800	889	22.6907	23.6532	0.0599374	Up	0.144669	n/a:conserved hypothetical protein
tetur35g00480	1040	24.5624	22.3175	-0.138276	Down	0.274382	n/a:high mobility group protein 20A
tetur06g02810	692	4.80459	5.64406	0.23232	Up	0.263156	-
tetur348g00010	974	186.673	186.88	0.00159505	Up	0.0397768	n/a:Ubiquitin-conjugating enzyme, E2
tetur28g00450	2391	1.08178	1.43108	0.403697	Up	0.219389	NRT5:RNA binding
tetur27g00300	411	0.205802	0.440814	1.09891	Up	0.224191	n/a:Hypothetical protein
tetur09g05360	1774	891.423	991.928	0.154124	Up	0.337876	n/a:actin
tetur17g02640	1551	1.26411	1.40746	0.154978	Up	0.10645	n/a:SMAD domain, Dwarfin-type
tetur01g11830	249	438.672	310.123	-0.5003	Down	0.686555	-
tetur01g15660	822	125.543	135.718	0.112425	Up	0.260593	CBX1:Chromobox protein homolog
tetur22g00690	759	225.578	276.058	0.291342	Up	0.519953	n/a:minor tail protein gp26-like
tetur02g07450	996	23.3605	26.7831	0.197258	Up	0.360197	n/a:aldo-keto reductase
tetur19g01870	822	12.8659	10.4505	-0.299986	Down	0.415547	CPR 12:cuticle protein
tetur01g09760	1565	3.51301	2.62008	-0.423097	Down	0.336708	n/a:Hypothetical protein
tetur04g01530	1167	7.64134	6.90321	-0.146558	Down	0.209136	n/a:guanine nucleotide binding protein
tetur32g01940	2123	20.7567	23.1747	0.158977	Up	0.301668	n/a:Protein of unknown function DUF544
tetur02g03930	1123	16.0514	16.6587	0.0535722	Up	0.120661	n/a:variable lymphocyte receptor A
tetur10g00200	306	0.01	0.0751865	2.91047	Up	0.129713	n/a:Hypothetical protein
tetur28g01180	2424	0.890237	1.25543	0.495924	Up	0.237817	n/a:PREDICTED: similar to RHO guanyl-nucleotide exchange factor
tetur02g07790	1430	3.78431	3.41793	-0.146905	Down	0.159594	n/a:unnamed protein product
tetur15g00550	2009	25.6265	23.7697	-0.10851	Down	0.229511	n/a:PREDICTED: similar to F55A4.8a
tetur14g02040	2360	65.7985	65.55	-0.00545781	Down	0.0567776	n/a:Phox-like
tetur22g00440	1325	8.01945	7.44583	-0.10707	Down	0.167445	n/a:glycosyl transferase
tetur41g00140	342	0.19825	0.165517	-0.260345	Down	0.0676465	n/a:protein-tyrosine sulfotransferase 2
tetur04g05750	170	0.836035	1.27363	0.607305	Up	0.271819	n/a:hypothetical protein
tetur31g00830	1098	2.57874	2.17225	-0.247473	Down	0.202031	n/a:methyl-accepting chemotaxis sensory transducer
tetur04g08560	2023	1.94382	2.00644	0.0457398	Up	0.0621309	n/a:peroxisomal N
tetur01g05160	765	11.7353	11.0808	-0.0827992	Down	0.153397	n/a:Hypothetical protein
tetur20g01260	263	0.416376	1.27615	1.61583	Up	0.438064	n/a:Hypothetical protein
tetur02g14981	1623	0.159134	0.123064	-0.370835	Down	0.0794562	n/a:hypothetical protein
tetur21g03220	3660	0.0573948	0.0612288	0.0932916	Up	0.0366946	n/a:GE15640
tetur23g01700	315	68.6523	24.9983	-1.45748	Down	0.870936	-
tetur01g00440	812	0.426382	0.234701	-0.861321	Down	0.189994	n/a:ADP-ribosylation factor-like protein 3
tetur03g02910	2046	3.68854	4.05044	0.135031	Up	0.154532	n/a:Plexin-like fold
tetur15g00640	267	46.2942	46.8422	0.0169774	Up	0.0762767	n/a:Hypothetical protein
tetur39g00600	817	13.2721	7.98307	-0.733381	Down	0.663682	n/a:Hypothetical protein
tetur22g02580	456	24.7696	22.9734	-0.108606	Down	0.228149	n/a:Hypothetical protein
tetur02g11800	657	57.4813	59.924	0.0600412	Up	0.160697	TYKY :NADH dehydrogenase, subunit TYKY
tetur02g04230	597	813.564	855.764	0.0729563	Up	0.190773	-
tetur04g04540	1714	67.4797	73.2074	0.117535	Up	0.273214	n/a:unnamed protein product
tetur08g07260	1545	59.0089	58.1125	-0.022084	Down	0.0793265	n/a:ubiquitin carboxyl-terminal hydrolase 7
tetur09g06200	279	1.09031	0.51327	-1.08695	Down	0.347284	n/a:Hypothetical protein
tetur06g02620	270	101.617	107.774	0.0848624	Up	0.204659	n/a:Cytochrome P450
tetur35g01140	1410	0.935908	2.11693	1.17753	Up	0.481344	n/a:RNA-binding protein PNO1
tetur01g05250	498	0.329904	0.246857	-0.418374	Down	0.109921	n/a:Protein kinase-like domain
tetur01g04260	1650	15.8594	11.4763	-0.466679	Down	0.564272	n/a:AGAP007915-PA
tetur01g10700	1581	3.58169	4.01108	0.163352	Up	0.175329	-
tetur05g03150	205	8.57189	2.74776	-1.64136	Down	0.771624	n/a:Hypothetical protein
tetur23g01570	168	1.73612	1.85292	0.093942	Up	0.0872429	n/a:Hypothetical protein
tetur04g06820	4239	12.7401	13.6524	0.0997784	Up	0.185712	n/a:unnamed protein product
tetur06g04430	756	1.01905	1.2083	0.245759	Up	0.14149	n/a:Hypothetical protein
tetur09g02430	1578	33.1264	27.5422	-0.266335	Down	0.454708	n/a:adenylate cyclase, putative
tetur04g08480	3318	0.449665	0.240416	-0.903319	Down	0.201447	TuCCE-26-nrl:Carboxyl/cholinesterase, similar to neuroligin
tetur01g05370	462	0.0463848	0.01	-2.21365	Down	0.0944131	n/a:Hypothetical protein
tetur32g02270	762	0.302101	0.0681305	-2.14866	Down	0.233015	n/a:5-hydroxytryptamine receptor 2A
tetur04g08460	1718	2.89304	2.75476	-0.0706596	Down	0.0867887	n/a:tolkin
tetur25g02078	600	1.7962	1.7939	-0.00184853	Down	0.0324119	n/a:n/a
tetur27g01390	1064	32.8188	44.2591	0.431453	Up	0.605833	-
tetur23g01160	1584	14.2637	14.2685	0.000480355	Up	0.0324119	n/a:PREDICTED: growth arrest-specific 2 like 2
tetur05g01750	591	41.9567	41.3848	-0.0198002	Down	0.0765038	-
tetur07g01500	929	11.2212	11.9508	0.0908828	Up	0.166407	n/a:INO80 complex subunit E
tetur09g02370	2985	6.71504	6.45606	-0.056742	Down	0.102881	n/a:DNA-binding protein SMUBP-2
tetur11g02880	192	0.457183	0.01	-5.5147	Down	0.37311	n/a:Hypothetical protein
tetur06g05720	1218	51.0531	59.721	0.226239	Up	0.430537	n/a:adenylate kinase
tetur09g04220	917	13.1258	10.5442	-0.315964	Down	0.435209	-
tetur04g03030	804	8.46998	10.5764	0.32042	Up	0.413341	n/a:uroporphyrinogen III synthase
tetur17g02780	140	0.01	5.39705	9.07603	Up	0.854357	n/a:Hypothetical protein
tetur01g15420	1094	26.2385	26.5904	0.019223	Up	0.0729025	n/a:Transcription factor TFIIE beta subunit, DNA-binding domain
tetur08g06630	230	26.5752	14.5292	-0.871123	Down	0.754786	n/a:Hypothetical protein
tetur02g07210	2229	6.37268	4.96883	-0.358994	Down	0.38213	n/a:DNA ligase 1
tetur03g02470	318	20.4372	19.4415	-0.072058	Down	0.158685	-
tetur01g14250	904	46.0112	36.5855	-0.330715	Down	0.528389	n/a:NADH dehydrogenase
tetur04g02660	320	164.373	136.381	-0.269332	Down	0.496431	n/a:Hypothetical protein
tetur04g09180	1427	10.3128	9.58883	-0.105011	Down	0.180845	-
tetur23g00020	504	6.41366	12.3271	0.942618	Up	0.711635	n/a:lachesin, putative
tetur05g04950	213	1.36454	0.01	-7.09227	Down	0.599961	n/a:Hypothetical protein
tetur04g09350	1221	1.24857	1.38285	0.147363	Up	0.102914	n/a:Nucleoside diphosphate kinase, core
tetur06g01700	1759	3.30034	3.90941	0.244336	Up	0.234897	n/a:Glycoside hydrolase, subgroup, catalytic core
tetur02g12590	2024	8.43393	8.3843	-0.00851385	Down	0.0457141	-
tetur03g08600	1806	8.75319	7.98851	-0.131882	Down	0.199273	-
tetur22g00700	4236	3.82795	3.36876	-0.184355	Down	0.187399	n/a:IKI3
tetur02g07150	1380	0.59114	1.21958	1.04481	Up	0.35877	n/a:PREDICTED: similar to glucose dehydrogenase
tetur01g12390	1749	0.458462	0.456769	-0.00533585	Down	0.0337097	n/a:Hypothetical protein
tetur02g01960	387	4.15393	4.13799	-0.00554501	Down	0.0406852	n/a:nucleolar GTP-binding protein 1
tetur37g00140	1047	3.1987	3.52846	0.141551	Up	0.149017	n/a:PREDICTED: hypothetical protein
tetur01g01990	336	37.0316	40.9762	0.146029	Up	0.30887	n/a:Hypothetical protein
tetur03g04960	2817	1.84439	1.65851	-0.153252	Down	0.120758	CHIT 3:chitinase
tetur06g00530	1039	103.743	101.971	-0.0248501	Down	0.0815002	n/a:Hypothetical protein
tetur19g01800	270	19.7118	13.8972	-0.504264	Down	0.601843	allatotropin:Neuropeptide precursor
tetur26g01120	1646	8.28853	9.10898	0.136172	Up	0.21118	n/a:FAD dependent oxidoreductase
tetur06g02420	1455	1.98636	1.7775	-0.160273	Down	0.128772	CYP385C-p:Cytochrome P450 - CYP385Cp probable pseudogene
tetur20g02600	1016	1.22014	1.30065	0.0921916	Up	0.0765038	n/a:Hypothetical protein
tetur06g04790	1757	17.7464	18.6693	0.0731335	Up	0.15609	n/a:Hypothetical protein
tetur02g04820	1671	21.2502	22.784	0.100545	Up	0.210012	n/a:Phospholipase B-like
tetur27g02050	1962	13.0185	16.1949	0.314975	Up	0.447829	n/a:PREDICTED: hypothetical protein
tetur01g07320	3617	1.85786	1.88039	0.017394	Up	0.043443	n/a:PREDICTED: vacuolar protein sorting 8 homolog
tetur21g02150	3927	0.0903477	0.0792094	-0.189816	Down	0.0491208	n/a:PREDICTED: hypothetical protein
tetur08g00450	901	4.13416	4.0191	-0.0407235	Down	0.0718967	n/a:methyltransferase-like protein 11A
tetur11g01290	1014	11.5427	10.4902	-0.137934	Down	0.227824	n/a:Zinc finger, RING-type
tetur32g00790	1566	21.9962	23.9947	0.125458	Up	0.258452	n/a:conserved hypothetical protein
tetur02g02400	2841	12.4427	14.8209	0.252344	Up	0.381773	n/a:beta-mannosidase
tetur06g01010	453	1.72269	2.20548	0.356433	Up	0.244566	qvr:TFD (Three Finger domain) protein
tetur10g00710	712	3.08508	5.19704	0.75238	Up	0.544708	n/a:Hypothetical protein
tetur19g00830	2923	4.26016	3.89776	-0.128263	Down	0.150704	n/a:PREDICTED: similar to tetratricopeptide repeat domain 19
tetur21g03160	522	0.342574	0.01	-5.09834	Down	0.320096	n/a:Calycin-like
tetur04g04320	932	9.02224	6.68096	-0.433428	Down	0.478846	n/a:Hypothetical protein
tetur28g01310	6266	1.91372	1.50369	-0.347873	Down	0.226851	n/a:Armadillo-type fold
tetur06g00270	2214	8.10787	6.6643	-0.282869	Down	0.346863	n/a:BTB/POZ-like
tetur05g03500	1578	5.85726	7.26896	0.311523	Up	0.359354	n/a:chordin
tetur14g00650	4036	1.83052	1.90436	0.0570527	Up	0.0676465	n/a:Rap/ran-GAP
tetur17g00310	1048	0.0612353	0.0665262	0.11956	Up	0.046947	-
tetur32g01800	1509	53.0058	51.1664	-0.0509521	Down	0.139933	n/a:26S protease regulatory subunit 6B
tetur35g01230	369	0.0602465	0.175233	1.54032	Up	0.150444	n/a:PREDICTED: solute carrier family 24
tetur11g05660	1383	0.394672	0.778575	0.98018	Up	0.278892	n/a:hypothetical protein Y39G10AR.18
tetur04g01250	1712	2.23888	2.4091	0.105714	Up	0.104471	n/a:hypothetical protein IscW_ISCW013795
tetur01g05820	1482	5.3296	4.56379	-0.223795	Down	0.2494	n/a:NAD(P)-binding domain
tetur41g00270	2681	5.11003	4.09971	-0.317813	Down	0.321426	n/a:doublesex and mab-3 related transcription factor 2
tetur126g00010	1600	6.66815	5.26788	-0.340063	Down	0.373435	n/a:Hypothetical protein
tetur117g00010	782	43.8383	34.1784	-0.359105	Down	0.553533	-
tetur33g00330	2001	10.6318	11.2588	0.0826672	Up	0.152099	gitf:gonadotropin inducible transcription factor
tetur02g13950	438	0.069717	0.066374	-0.0708923	Down	0.0362403	-
tetur11g05050	3816	3.76062	3.88399	0.0465709	Up	0.0759847	n/a:ATPase, P-type, K/Mg/Cd/Cu/Zn/Na/Ca/Na/H-transporter
tetur19g02050	6182	2.24905	2.49665	0.150672	Up	0.136299	DSCAM2:Down Syndrome Cell Adhesion Molecule homologue
tetur02g12280	6519	0.138248	0.118423	-0.223313	Down	0.0587892	n/a:ion channel nompc
tetur01g15580	849	4.44398	4.44968	0.00184764	Up	0.0345208	n/a:Rho/RAC guanine nucleotide exchange factor, putative
tetur36g00640	1504	2.30317	2.73205	0.24636	Up	0.206281	n/a:putative peptidylglycine alpha-hydroxylating monooxygenase
tetur06g04400	1293	2.76423	2.04955	-0.431568	Down	0.307151	n/a:wingless
tetur04g00870	1053	0.895703	1.07768	0.266834	Up	0.140906	n/a:Hypothetical protein
tetur26g02650	1706	0.0887757	0.0867933	-0.0325812	Down	0.0349101	n/a:antigen, p83/100
tetur01g03890	828	10.4677	8.33199	-0.329205	Down	0.421452	n/a:PREDICTED: hypothetical protein
tetur08g02470	1514	0.100178	0.122816	0.293945	Up	0.0608656	-
tetur14g01900	1614	41.2217	38.7272	-0.0900568	Down	0.211018	n/a:Basic-leucine zipper (bZIP) transcription factor
tetur03g07720	474	4.05153	7.56565	0.900997	Up	0.64574	n/a:Hypothetical protein
tetur12g03470	1496	15.4538	15.1555	-0.0281296	Down	0.0835118	HYP112:Hypothetical protein with a conserved domain
tetur02g02230	1359	0.398921	0.334384	-0.254599	Down	0.0863993	n/a:Hypothetical protein
tetur02g05340	1293	0.570361	0.420405	-0.440094	Down	0.148433	n/a:lipase 1 precursor
tetur02g02650	813	0.0611925	0.0508349	-0.267534	Down	0.0506781	n/a:Homeodomain-related
tetur06g04610	1344	13.7257	14.1343	0.0423206	Up	0.100286	n/a:PREDICTED: similar to lactation elevated 1
tetur14g02750	1191	0.859329	0.772111	-0.154401	Down	0.0899033	n/a:5-hydroxytryptamine receptor 1A
tetur11g00500	2315	12.5666	12.4533	-0.0130778	Down	0.051619	n/a:1,2-dihydroxy-3-keto-5-methylthiopentene dioxygenase
tetur17g01070	1293	0.39201	0.563832	0.524378	Up	0.163876	n/a:Hypothetical protein
tetur10g04570	1010	56.2255	65.757	0.225921	Up	0.432743	n/a:GOLD
tetur06g02150	899	4.32581	4.72219	0.126486	Up	0.157323	-
tetur01g11440	483	20.1702	17.6512	-0.192463	Down	0.333852	n/a:Hypothetical protein
tetur06g05480	1553	19.3833	18.3226	-0.08119	Down	0.171825	n/a:PREDICTED: similar to wurst CG9089-PA
tetur13g03700	1746	31.0829	30.6826	-0.0186981	Down	0.0742002	-
tetur03g08130	1326	29.0565	26.9416	-0.109023	Down	0.234281	n/a:PREDICTED: similar to ELL associated factor 2
tetur11g01020	1854	0.0447782	0.0189187	-1.24298	Down	0.0780936	-
tetur25g00220	1079	3.90239	3.46253	-0.172527	Down	0.180618	-
tetur33g01710	951	0.0345608	0.01	-1.78914	Down	0.0680358	-
tetur14g03670	2298	0.911127	0.932314	0.0331622	Up	0.0456168	n/a:PREDICTED: similar to shavenoid CG13209-PA
tetur02g03470	771	1.16111	1.28191	0.142783	Up	0.0980468	-
tetur03g01750	243	3.07688	4.41744	0.521744	Up	0.423983	n/a:Hypothetical protein
tetur05g06360	1452	1.23947	1.60057	0.368866	Up	0.216404	n/a:hypothetical protein TTHERM_01476540
tetur06g03640	2279	8.89148	8.68934	-0.0331761	Down	0.0761794	n/a:CD151 antigen, putative
tetur05g08880	1386	671.928	784.207	0.222929	Up	0.441113	n/a:Platelet-derived growth factor (PDGF)
tetur24g00230	1805	8.47508	7.82394	-0.115333	Down	0.18344	n/a:maleless
tetur08g01460	351	0.01	0.119138	3.57457	Up	0.169392	n/a:Hypothetical protein
tetur23g01180	1765	13.4976	12.716	-0.086047	Down	0.169522	n/a:Superantigen toxin, C-terminal, Staphylococcal/Streptococcal
tetur11g04390	2467	5.87195	7.42487	0.338525	Up	0.386315	CYP392A5:Cytochrome P450 - CYP392A5
tetur11g05360	249	0.0767165	0.01	-2.93954	Down	0.129972	n/a:Hypothetical protein
tetur03g04800	1582	2.29352	1.87318	-0.292074	Down	0.214327	n/a:tRNA
tetur37g00980	1422	22.6221	26.8312	0.246179	Up	0.42142	n/a:conserved hypothetical protein
tetur16g01880	612	0.81195	1.29081	0.668812	Up	0.288755	n/a:integrin alpha 2
tetur29g00480	2388	0.838406	0.549397	-0.6098	Down	0.221984	n/a:Hypothetical protein
tetur479g00010	1080	2.74829	2.12863	-0.368606	Down	0.276296	n/a:argonaute protein group
tetur11g03910	1536	8.22526	8.83595	0.103324	Up	0.165499	n/a:ATPase, AAA+ type, core
tetur28g02230	599	0.131803	0.654564	2.31215	Up	0.357439	n/a:Hypothetical protein
tetur01g12880	1662	2.0448	1.97089	-0.053109	Down	0.0652132	n/a:transmembrane protein 5
tetur02g06390	285	6.01518	11.9993	0.996274	Up	0.721595	n/a:Hypothetical protein
tetur04g09020	1881	11.5698	11.4542	-0.0144935	Down	0.0523003	n/a:beta-1,3-N-acetylglucosaminyltransferase lunatic fringe
tetur11g02180	2049	3.78681	3.19201	-0.246518	Down	0.235481	n/a:PREDICTED: similar to voltage-gated calcium channel beta subunit
tetur01g01230	393	1.10868	0.474189	-1.22531	Down	0.368146	n/a:SJCHGC06741 protein
tetur10g02720	1461	0.652429	0.663091	0.0233849	Up	0.039647	n/a:Growth factor, receptor
tetur05g03460	2568	4.33922	3.79406	-0.193693	Down	0.205795	n/a:carboxypeptidase D
tetur05g02090	1884	3.57309	3.66743	0.0375932	Up	0.0671274	n/a:ENTH/VHS
tetur03g06210	740	22.7189	24.1321	0.0870603	Up	0.195055	n/a:N-acetyltransferase ARD1 homolog
tetur12g03520	1944	0.192591	0.180556	-0.0930979	Down	0.0456168	TRAF1:putative Tumor Necrosis Factor Receptor (TNFR)-Associated Factor (TRAF)
tetur11g02730	1403	3.07293	2.96676	-0.0507268	Down	0.0744598	n/a:glycyl-tRNA synthetase
tetur03g06580	3311	6.43926	6.04121	-0.0920574	Down	0.13685	n/a:Hypothetical protein
tetur07g08035	936	0.0454065	0.01	-2.1829	Down	0.0940562	n/a:n/a
tetur09g02320	1098	0.427596	0.859781	1.00772	Up	0.298585	n/a:Hypothetical protein
tetur25g00630	167	1.8061	1.44033	-0.326479	Down	0.210467	n/a:Hypothetical protein
tetur20g00110	1695	4.33795	3.36828	-0.365003	Down	0.335183	-
tetur08g00040	2392	16.1546	19.2759	0.254858	Up	0.402764	n/a:DENN
tetur07g03740	727	17.1378	22.411	0.387029	Up	0.539355	n/a:Hypothetical protein
tetur07g00460	1725	9.53319	9.48383	-0.00748924	Down	0.0457141	n/a:Hypothetical protein
tetur01g11140	408	11.7276	6.72522	-0.802259	Down	0.671274	n/a:Protein kinase-like domain
tetur01g14670	2436	2.92647	2.23096	-0.391499	Down	0.296833	n/a:Fibroin
tetur13g02500	1826	159.099	149.391	-0.090827	Down	0.225521	n/a:Hypothetical protein
tetur02g01480	643	2.00914	1.56235	-0.362857	Down	0.238206	n/a:Hypothetical protein
tetur01g01960	1059	0.322692	0.050814	-2.66686	Down	0.261242	n/a:glutamine synthetase
tetur01g08260	1146	0.183213	0.141779	-0.369886	Down	0.0794562	n/a:hypothetical protein BRAFLDRAFT_63277
tetur01g00100	1478	12.7114	13.3827	0.0742406	Up	0.145578	-
tetur16g02300	1426	2.46963	2.2919	-0.107745	Down	0.107034	n/a:Glycosyltransferase 28 domain protein
tetur16g02900	894	10.0428	6.47184	-0.633909	Down	0.5961	n/a:Hypothetical protein
tetur34g01070	153	27.5824	19.8988	-0.471063	Down	0.607391	n/a:Hypothetical protein
tetur11g04800	2491	38.2343	38.1061	-0.00484739	Down	0.0396146	n/a:RNA recognition, domain 1
tetur03g01280	951	18.9359	17.4578	-0.117256	Down	0.232496	n/a:conserved hypothetical protein
tetur04g06070	1001	0.941171	0.629236	-0.580854	Down	0.226494	n/a:Hypothetical protein
tetur06g03710	3761	9.0541	9.40822	0.0553505	Up	0.113069	n/a:Armadillo-type fold
tetur09g03890	1422	2.73854	3.34518	0.288674	Up	0.2506	n/a:Hypothetical protein
tetur01g09610	369	4.52088	3.44466	-0.392242	Down	0.356304	n/a:conserved hypothetical protein
tetur04g03500	180	0.617324	2.23813	1.85819	Up	0.57261	n/a:4-aminobutyrate aminotransferase, mitochondrial
tetur03g06340	616	12.6492	15.757	0.316947	Up	0.452209	n/a:Hypothetical protein
tetur06g06350	2528	8.79461	7.90868	-0.153182	Down	0.223412	n/a:Hypothetical protein
tetur01g03500	378	4.56961	5.97412	0.386652	Up	0.393583	n/a:Hypothetical protein
tetur22g00130	3324	350.36	335.834	-0.0610898	Down	0.168678	n/a:bicaudal C homolog 1
tetur31g00140	488	149.373	124.308	-0.265006	Down	0.495198	n/a:CG3939
tetur03g04020	3887	3.3979	3.82985	0.172647	Up	0.179223	n/a:unnamed protein product
tetur13g02820	329	3.12046	4.02702	0.367952	Up	0.326033	n/a:Hypothetical protein
tetur02g08950	2076	25.7188	26.2056	0.0270546	Up	0.0911686	n/a:Hypothetical protein
tetur06g03100	721	4.45859	5.63584	0.338041	Up	0.349815	n/a:apolipoprotein D
tetur01g04310	791	1.22433	0.621138	-0.979007	Down	0.346603	n/a:zeta-sarcoglycan
tetur15g02320	259	1.06384	0.651941	-0.706474	Down	0.272922	n/a:Hypothetical protein
tetur33g00480	868	39.3471	29.5255	-0.414296	Down	0.587438	n/a:zinc finger protein 593
tetur07g03480	2019	13.9177	15.2773	0.134474	Up	0.23733	n/a:myeloid/lymphoid or mixed-lineage leukemia
tetur86g00020	1643	6.64279	7.19278	0.114761	Up	0.165369	n/a:Hypothetical protein
tetur31g01410	3741	12.2303	13.8046	0.174684	Up	0.282428	n/a:scribbled homolog
tetur19g00310	3096	13.5845	11.3768	-0.25586	Down	0.382454	n/a:ARID/BRIGHT DNA-binding domain
tetur19g01500	482	10.656	16.4198	0.623763	Up	0.642853	-
tetur01g12530	1440	27.2541	28.0006	0.0389792	Up	0.111089	n/a:unnamed protein product
tetur08g06070	3620	66.7137	67.0195	0.00659679	Up	0.0578807	n/a:RNA-binding protein Lupus La
tetur04g00630	1149	15.282	16.1081	0.0759577	Up	0.162936	-
tetur02g01730	1119	740.576	672.677	-0.138734	Down	0.32094	n/a:PREDICTED: similar to lipid storage droplet protein 5
tetur01g04910	1796	32.4447	35.4059	0.126009	Up	0.273733	n/a:zinc finger CCCH domain-containing protein 10
tetur24g01260	1861	8.32227	7.57104	-0.136486	Down	0.204399	n/a:PREDICTED: calcium binding protein 39-like
tetur08g00080	787	12.0592	8.40075	-0.521543	Down	0.565765	n/a:Golgin subfamily A member 7
tetur22g00950	396	3.41052	1.58641	-1.10423	Down	0.560671	n/a:RNA-binding protein 38
tetur09g02600	8883	2.77957	3.93631	0.50198	Up	0.395918	n/a:transformation/transcription domain-associated protein
tetur16g01380	2595	6.25543	6.17033	-0.0197602	Down	0.057167	n/a:small G protein signaling modulator 3
tetur04g09170	1587	9.73663	9.77642	0.00588522	Up	0.0442541	n/a:syntaxin 16
tetur01g16170	3022	24.8712	23.8694	-0.0593167	Down	0.145481	n/a:Forkhead-associated (FHA) domain
tetur03g04280	1290	73.4395	77.8019	0.0832472	Up	0.202128	n/a:Phosphatidylinositol-4-phosphate 5-kinase, core
tetur20g01750	2071	12.8673	12.2957	-0.0655499	Down	0.139186	n/a:CDP-diacylglycerol synthase
tetur320g00010	1344	29.9007	37.0976	0.311144	Up	0.5	n/a:Hypothetical protein
tetur03g09997	1009	0.0463872	0.025103	-0.885863	Down	0.0656674	n/a:hypothetical protein
tetur16g03060	2733	11.54	10.9536	-0.0752415	Down	0.149114	n/a:phenylalanyl-tRNA synthetase beta chain
tetur110g00010	396	0.138234	0.323506	1.22669	Up	0.19963	-
tetur11g02710	163	46.8689	40.2055	-0.221237	Down	0.409545	n/a:Gas3p
tetur04g01790	1569	24.8777	22.6241	-0.136996	Down	0.274544	n/a:catsup protein
tetur18g00400	1104	4.86705	2.42015	-1.00795	Down	0.604309	n/a:Hypothetical protein
tetur39g00540	1005	42.2919	41.9998	-0.0100006	Down	0.0576212	n/a:Heat shock factor-binding protein 1
tetur07g04860	230	1.10282	0.141445	-2.96289	Down	0.484621	n/a:Hypothetical protein
tetur01g16974	1824	12.5944	15.7368	0.32136	Up	0.453183	-
tetur26g02270	744	0.0720166	0.01	-2.84833	Down	0.120304	n/a:Hypothetical protein
tetur01g13900	912	7.2592	6.99007	-0.0545057	Down	0.0975926	-
tetur07g02310	1137	0.0402991	0.0240848	-0.742626	Down	0.0653429	n/a:hypothetical protein NEMVEDRAFT_v1g152875
tetur11g01790	1846	27.5705	24.8165	-0.15182	Down	0.295568	n/a:Hypothetical protein
tetur25g01220	1371	21.1321	23.1536	0.1318	Up	0.258906	n/a:Hypothetical protein
tetur34g00900	5486	2.1803	2.23518	0.0358677	Up	0.0568101	n/a:DNA polymerase I
tetur07g06890	1072	10.2722	12.5315	0.286814	Up	0.402018	n/a:conserved hypothetical protein
tetur01g00420	1839	0.109858	0.0625722	-0.812049	Down	0.0961975	n/a:dopa decarboxylase
tetur13g00730	252	0.2925	0.01	-4.87036	Down	0.294562	n/a:Hypothetical protein
tetur27g00080	824	2.99812	3.09829	0.0474117	Up	0.0726754	n/a:Hypothetical protein
tetur01g06570	1621	0.211261	0.348313	0.721352	Up	0.157907	n/a:sodium-dependent glucose transporter 1
tetur36g00390	2316	2.01785	1.60044	-0.334346	Down	0.224515	n/a:Hypothetical protein
tetur25g00510	846	187.661	161.25	-0.21883	Down	0.434819	n/a:Hypothetical protein
tetur01g07400	1090	43.3593	37.6696	-0.202939	Down	0.381091	n/a:eukaryotic translation initiation factor 2 subunit 2
tetur22g01190	975	0.941067	0.871279	-0.111162	Down	0.0759847	CHHH-3:Crustacean Hyperglycemic Hormone Homolog
tetur03g05280	507	1.08857	3.23545	1.57153	Up	0.620239	n/a:Hypothetical protein
tetur01g08600	1285	16.8558	17.6924	0.0698806	Up	0.153364	n/a:PREDICTED: similar to IP15312p
tetur02g15495	447	0.62949	0.584113	-0.107937	Down	0.0677114	-
tetur16g01150	591	0.64721	0.466203	-0.473277	Down	0.164493	n/a:dehydrogenase/reductase SDR family member 4
tetur09g03250	875	92.0545	88.2725	-0.0605234	Down	0.164136	-
tetur13g02960	474	13.1182	16.5233	0.332932	Up	0.467101	n/a:Hypothetical protein
tetur39g00250	733	32.3681	33.6739	0.0570581	Up	0.151612	n/a:nuclear migration protein nudC
tetur18g01190	2373	24.3011	27.902	0.199347	Up	0.362825	n/a:Zinc finger, RING-type
tetur12g02060	576	1391.3	1233.44	-0.173741	Down	0.369833	CPR 16:cuticle protein
tetur26g02060	3536	3.05519	2.70298	-0.176714	Down	0.167218	n/a:DNA polymerase gamma
tetur18g02860	987	8.35942	7.1091	-0.233736	Down	0.304588	n/a:PREDICTED: similar to kelch domain containing 3
tetur08g04270	5007	0.473465	0.438288	-0.111377	Down	0.0634287	n/a:Pleckstrin homology
tetur12g02880	1716	10.6115	11.0034	0.0523188	Up	0.108591	n/a:Chromatin SPT2
tetur11g05220	891	21.7102	21.9518	0.0159629	Up	0.0688794	SP39:Serine protease
tetur04g08640	150	1.58216	0.01	-7.30575	Down	0.633768	n/a:Hypothetical protein
tetur29g01600	1222	89.3834	104.019	0.218765	Up	0.42726	-
tetur04g00320	2364	1.41959	1.38751	-0.0329735	Down	0.0485043	Homeobox:Homeobox domain
tetur07g07400	2035	0.621667	0.619924	-0.00404948	Down	0.0324119	n/a:Hypothetical protein
tetur02g13690	984	133.919	106.007	-0.3372	Down	0.563786	n/a:RNA-binding protein 1
tetur08g04350	4216	12.2557	12.0389	-0.0257433	Down	0.0776069	n/a:Cytoplasmic FMR1-interacting
tetur08g07630	1242	3.37672	3.15361	-0.0986204	Down	0.112225	n/a:AcetylCholine Receptor family member
tetur01g08580	455	6.27494	6.68557	0.0914478	Up	0.13857	n/a:Hypothetical protein
tetur09g06280	879	75.1627	80.3791	0.0968044	Up	0.238401	n/a:conserved hypothetical protein
tetur06g03670	7236	15.4305	12.5549	-0.297534	Down	0.431672	-
tetur01g06890	750	53.0943	55.3475	0.0599585	Up	0.159529	n/a:vacuolar ATP synthase subunit F
tetur32g02377	342	0.01	0.395479	5.30553	Up	0.34842	-
tetur05g02360	1326	1.46969	3.26748	1.15266	Up	0.562099	n/a:Hypothetical protein
tetur15g03130	470	1.63794	1.70911	0.0613615	Up	0.0676465	n/a:Hypothetical protein
tetur01g15590	1875	0.442719	0.728895	0.719318	Up	0.229901	n/a:Rho/RAC guanine nucleotide exchange factor, putative
tetur08g07280	1854	30.1455	25.506	-0.241106	Down	0.41717	n/a:DnaJ
tetur01g13120	1131	1.20286	2.23978	0.896894	Up	0.436377	n/a:F-box domain, Skp2-like
tetur25g00140	1651	15.1398	14.2752	-0.08484	Down	0.164233	n/a:glycylpeptide N-tetradecanoyltransferase 1
tetur01g13160	1356	21.6197	22.2979	0.0445581	Up	0.109467	n/a:beat protein
tetur03g07520	2508	7.84631	8.46396	0.109317	Up	0.172928	n/a:Protein-tyrosine phosphatase, receptor/non-receptor type
tetur02g11200	884	56.7987	58.218	0.0356086	Up	0.119071	n/a:RNA-binding protein 4
tetur01g07060	1379	0.163947	0.403648	1.29987	Up	0.228603	n/a:RecName: Full
tetur05g04230	298	4.84201	3.26351	-0.56918	Down	0.460872	n/a:Hypothetical protein
tetur02g13370	1637	4.22636	3.36215	-0.330032	Down	0.304717	n/a:Hypothetical protein
tetur02g01760	163	0.118429	0.01	-3.56596	Down	0.169392	n/a:Hypothetical protein
tetur23g00500	480	2.57855	2.27176	-0.182749	Down	0.158523	n/a:PREDICTED: filamin B, beta
tetur36g00810	2243	24.6439	23.4968	-0.0687634	Down	0.162936	TFAP2B:transcription factor AP-2 beta
tetur53g00020	1353	0.01	0.182099	4.18665	Up	0.221855	n/a:PREDICTED: similar to lysosomal acid lipase, putative
tetur327g00010	531	0.759763	0.848231	0.158909	Up	0.0916553	-
tetur02g12890	202	4.32939	11.9119	1.46018	Up	0.78856	n/a:Hypothetical protein
tetur04g01540	2150	1.07743	0.959917	-0.166606	Down	0.103595	n/a:PREDICTED: hypothetical protein
tetur22g01870	210	1.54165	2.87875	0.90097	Up	0.483096	n/a:Hypothetical protein
tetur09g00110	1093	59.0684	49.7469	-0.247781	Down	0.453929	n/a:methyltransferase type 11
tetur13g01200	1479	5.77019	7.13843	0.306988	Up	0.355493	-
tetur10g03920	2069	6.69608	5.10809	-0.39053	Down	0.410908	n/a:unnamed protein product
tetur11g03550	1579	7.82793	9.34863	0.256123	Up	0.342872	n/a:thioredoxin
tetur24g00500	252	4.05314	4.2755	0.0770497	Up	0.105736	n/a:Hypothetical protein
tetur32g00320	2033	21.1334	20.2902	-0.0587488	Down	0.141328	ALAS:delta aminolevulinate synthase
tetur02g04910	843	0.833929	0.708361	-0.235441	Down	0.117384	n/a:Hypothetical protein
tetur26g00940	1363	134.988	134.685	-0.00324196	Down	0.0400363	n/a:eukaryotic translation initiation factor 3 subunit M
tetur20g00010	564	10.7916	11.0279	0.03125	Up	0.0796509	n/a:Hypothetical protein
tetur38g00620	1828	0.397384	0.519815	0.387464	Up	0.129453	n/a:Hypothetical protein
tetur12g01160	962	48.8071	38.196	-0.353668	Down	0.550029	n/a:transcription initiation factor TFIID subunit 8
tetur15g02620	1424	26.2363	22.5783	-0.216631	Down	0.384693	n/a:hydrolase/acyltransferase, putative
tetur03g00300	1410	1.17481	1.22747	0.0632514	Up	0.0612225	n/a:Short-chain dehydrogenase/reductase SDR
tetur01g05640	186	0.275056	0.288926	0.070972	Up	0.0445461	n/a:Hypothetical protein
tetur19g01990	1884	3.65341	4.16089	0.187645	Up	0.199727	n/a:unnamed protein product
tetur21g02380	4742	6.27698	6.28055	0.000819143	Up	0.0324119	IGDBFN1:Ig, DB and FN3 domains-containing protein
tetur193g00030	432	0.01	0.293532	4.87544	Up	0.294692	-
tetur14g02370	390	0.01	0.093872	3.23069	Up	0.142204	n/a:Potassium channel, calcium-activated, SK
tetur28g01900	744	1.81391	1.63413	-0.150576	Down	0.118227	n/a:Hypothetical protein
tetur21g00310	1565	13.1105	14.7742	0.172352	Up	0.286776	n/a:cell division protein kinase 7
tetur05g07200	3144	5.76537	5.40071	-0.0942642	Down	0.131627	-
tetur06g03810	3228	0.443183	0.393091	-0.173039	Down	0.0741354	n/a:ATPase-like, ATP-binding domain
tetur14g03200	1350	16.4026	15.365	-0.0942767	Down	0.182143	n/a:DNA topoisomerase IV subunit A
tetur22g02480	681	0.137702	0.289623	1.07263	Up	0.17335	n/a:Hypothetical protein
tetur08g02490	1752	53.1544	46.5656	-0.190924	Down	0.373532	n/a:glycosyltransferase, MGT family
tetur17g03700	1715	24.9078	24.1866	-0.0423896	Down	0.110376	n/a:unnamed protein product
tetur12g01780	210	16.963	14.5833	-0.21807	Down	0.357439	n/a:Hypothetical protein
tetur18g03030	2538	1631.26	1820.83	0.158606	Up	0.355006	n/a:TEP1
tetur01g13950	879	1.39989	1.41884	0.0194035	Up	0.043443	n/a:erythrocyte band 7 integral membrane protein
tetur03g09600	1699	6.34321	6.21347	-0.0298162	Down	0.0683927	n/a:G-protein beta WD-40 repeat, region
tetur18g01310	898	188.123	201.871	0.101761	Up	0.24515	n/a:Hypothetical protein
tetur30g02070	1650	0.584125	0.589752	0.0138325	Up	0.0378301	n/a:adenylate cyclase
tetur11g04660	2026	1.55937	1.35109	-0.206834	Down	0.139803	n/a:platelet glycoprotein 4
tetur20g03170	1803	15.3717	15.4831	0.0104177	Up	0.051619	n/a:PREDICTED: similar to NIF3-like protein 1
tetur03g01660	174	0.01	0.163346	4.02985	Up	0.205957	n/a:Hypothetical protein
tetur08g04410	2487	3.7676	2.85137	-0.401988	Down	0.336772	n/a:transducin
tetur02g06980	1284	0.623257	0.612945	-0.0240696	Down	0.039647	-
tetur20g01290	4130	55.6726	53.7659	-0.0502747	Down	0.140452	n/a:Hypothetical protein
tetur18g00420	1455	17.0691	15.3264	-0.155364	Down	0.28126	n/a:Hlcs protein
tetur26g02630	912	34.6675	39.974	0.20548	Up	0.390306	n/a:pterin-4-alpha-carbinolamine dehydratase
tetur02g10120	207	21.5427	10.5503	-1.02992	Down	0.775972	n/a:Hypothetical protein
tetur18g02840	9936	2.58345	2.20033	-0.231579	Down	0.188631	n/a:PREDICTED: polycystic kidney disease 2-like 1
tetur07g02790	1494	5.33282	7.71318	0.532428	Up	0.514632	n/a:peptide chain release factor 1
tetur01g03150	669	2.86998	3.00432	0.0659929	Up	0.0846149	CCEinc-01:Carboxyl/cholinesterase, incomplete
tetur16g01570	2169	1.86573	2.50014	0.422265	Up	0.289696	zf-C2H2:Zinc finger, C2H2 type
tetur117g00080	636	0.106738	0.0445565	-1.26036	Down	0.108137	-
tetur31g01930	2662	4.24055	4.12695	-0.0391755	Down	0.0705665	RXR (1):Retinoid X Receptor 1
tetur15g03460	717	5.25831	7.88791	0.585045	Up	0.545195	-
tetur01g03100	282	15.5186	10.1644	-0.610481	Down	0.63273	n/a:Hypothetical protein
tetur03g00490	822	0.752777	0.01	-6.23415	Down	0.468269	byn:brachyenteron, T-related protein
tetur15g03440	2060	13.4276	14.3187	0.0926937	Up	0.175524	n/a:U4/U6 small nuclear ribonucleoprotein Prp31
tetur22g01860	266	7.35957	10.1557	0.464592	Up	0.512588	n/a:Hypothetical protein
tetur02g14030	180	12.3233	6.45746	-0.932351	Down	0.709299	n/a:Hypothetical protein
tetur02g09680	950	17.3864	18.6391	0.100365	Up	0.201317	n/a:mitochondrial import inner membrane translocase subunit Tim22
tetur06g03380	513	11.2909	12.5842	0.15645	Up	0.259263	n/a:Hypothetical protein
tetur20g00940	183	2.59463	0.01	-8.01938	Down	0.738401	n/a:Hypothetical protein
tetur02g07170	480	4.77807	5.88772	0.301282	Up	0.324508	-
tetur03g05440	3221	7.2512	6.25408	-0.213421	Down	0.269288	n/a:protein CASC3
tetur02g04860	1719	7.7236	8.38523	0.118578	Up	0.184187	n/a:CG4523-like protein
tetur35g00590	651	0.614392	0.632225	0.0412787	Up	0.0471092	n/a:Hypothetical protein
tetur17g02720	1801	9.56225	8.40253	-0.186527	Down	0.271559	n/a:Hypothetical protein
tetur21g01420	1038	5.94874	5.98719	0.00929372	Up	0.0442541	n/a:Hypothetical protein
tetur04g04770	2514	32.1048	29.6744	-0.11357	Down	0.239147	n/a:PREDICTED: adducin 1
tetur12g00110	1644	1.95429	1.46202	-0.418678	Down	0.258711	n/a:AGAP005556-PA
tetur03g03160	3909	4.18454	3.45091	-0.278094	Down	0.267536	n/a:Helicase, superfamily 1/2, ATP-binding domain
tetur08g08522	2652	0.418034	0.328253	-0.348816	Down	0.110765	-
tetur04g07580	1178	12.2136	16.2643	0.413216	Up	0.52933	-
tetur05g05260	684	301.464	273.79	-0.138918	Down	0.318636	TuGSTm09:Glutathione S-transferase, class mu
tetur21g02830	873	0.637563	0.518552	-0.298078	Down	0.120044	n/a:Hypothetical protein
tetur35g00210	1724	5.47351	5.28367	-0.0509246	Down	0.0875349	-
tetur14g00730	2862	340.45	285.7	-0.252944	Down	0.477257	n/a:elongation factor-2
tetur02g04490	477	15.4505	11.5252	-0.422857	Down	0.531601	n/a:Hypothetical protein
tetur08g07580	1545	12.0733	9.65725	-0.322135	Down	0.42859	-
tetur11g04070	3906	4.63305	4.46259	-0.0540794	Down	0.0845176	n/a:beta-Ig-H3/fasciclin
tetur01g05500	438	1.71844	0.849082	-1.01713	Down	0.413763	n/a:transmembrane protein 17
tetur05g00310	1431	19.5299	20.7262	0.0857676	Up	0.188502	n/a:Sterile alpha motif homology
tetur17g02790	4871	5.89884	6.50049	0.140117	Up	0.189053	n/a:Hypothetical protein
tetur04g05990	1390	2.07815	1.69105	-0.297377	Down	0.209071	n/a:innexin, putative
tetur05g00750	1014	117.214	81.5198	-0.523923	Down	0.684446	n/a:Proteasome subunit alpha type-3
tetur01g02010	308	1.98646	5.38708	1.43931	Up	0.692363	n/a:Hypothetical protein
tetur04g06130	2609	65.5889	70.253	0.0991082	Up	0.236844	HADHA:fatty acid oxidation complex (TriFunctional Enzyme) subunit alpha, mitochondrial
tetur01g08830	189	18.5535	15.0206	-0.30475	Down	0.448511	-
tetur03g01540	801	7.63006	7.97201	0.06325	Up	0.111738	n/a:PQ-loop repeat-containing protein 1
tetur03g01950	906	0.268086	0.527107	0.975399	Up	0.229674	n/a:fatty acyl-CoA elongase, putative
tetur03g05860	1356	6.62901	10.9672	0.726331	Up	0.642139	GPCR104:G-protein coupled receptor
tetur05g04160	246	5.25542	6.35445	0.273963	Up	0.311304	n/a:Hypothetical protein
tetur17g03080	1344	0.255745	0.01	-4.67663	Down	0.276296	n/a:Hypothetical protein
tetur21g03400	1038	0.086158	0.01	-3.10698	Down	0.141263	-
tetur26g02030	3062	6.83957	6.05758	-0.175165	Down	0.230225	n/a:maleless
tetur29g00930	1740	4.70664	3.20368	-0.554969	Down	0.448284	TuCCE-49:Carboxyl/cholinesterase
tetur11g03370	882	28.3414	23.2099	-0.288171	Down	0.465025	n/a:GOLD
tetur01g04740	528	3.25919	3.32418	0.0284837	Up	0.0566154	n/a:Hypothetical protein
tetur14g01760	621	0.359602	0.214518	-0.745304	Down	0.16498	pgrp:peptidoglycan binding
tetur20g03020	810	0.712027	0.470272	-0.598434	Down	0.20109	n/a:a protein related to the body axis
tetur30g00800	1446	6.97625	8.49119	0.283515	Up	0.352508	n/a:conserved hypothetical protein
tetur07g06280	1113	0.088746	0.149071	0.74825	Up	0.103822	n/a:hypothetical protein BRAFLDRAFT_63277
tetur03g01230	356	24.6435	26.3129	0.0945603	Up	0.200474	n/a:cytochrome c oxidase polypeptide VIII
tetur01g10000	1660	56.7484	56.4177	-0.00843441	Down	0.0579781	n/a:acid phosphatase-1
tetur22g02500	1029	0.0653041	0.0915477	0.48735	Up	0.0743949	n/a:Hypothetical protein
tetur01g15390	169	0.01	0.127778	3.67557	Up	0.178931	n/a:Hypothetical protein
tetur10g00790	844	15.1898	12.3574	-0.297728	Down	0.430082	n/a:TM2 domain-containing protein 2 precursor
tetur15g00040	427	1.90913	0.746332	-1.35502	Down	0.487314	n/a:Hypothetical protein
tetur08g07010	2432	2.48733	2.18708	-0.185592	Down	0.159367	n/a:PREDICTED: solute carrier family 27
tetur07g03450	2932	36.3391	38.2865	0.075315	Up	0.189832	n/a:PREDICTED: myeloid/lymphoid or mixed-lineage leukemia
tetur21g01660	11329	2.21556	1.76205	-0.330416	Down	0.231101	n/a:PREDICTED: similar to SP1070 CG9138-PA
tetur03g03610	783	2.22309	2.22183	-0.000814676	Down	0.0324119	n/a:PREDICTED: similar to activating transcription factor 3
tetur07g06000	2129	5.50094	4.50245	-0.288967	Down	0.30754	n/a:variable lymphocyte receptor A
tetur16g03100	2997	4.35918	4.13692	-0.075498	Down	0.105736	n/a:stromal antigen 2 isoform a
tetur01g09500	161	15.5732	8.32817	-0.902996	Down	0.723704	n/a:Hypothetical protein
tetur14g00710	2171	0.0932698	0.131742	0.498229	Up	0.0833171	n/a:Hypothetical protein
tetur15g00050	5101	20.8097	20.979	0.0116932	Up	0.0546687	n/a:SET and WW domain protein
tetur27g01890	6350	5.38161	5.04716	-0.092566	Down	0.127344	-
tetur02g01510	3015	18.448	20.9239	0.18168	Up	0.322724	n/a:coatomer subunit beta
tetur10g00520	6753	9.76939	10.5063	0.104912	Up	0.175232	virilizer:Drosophila homolog of virilizer, a sex determinant gene
tetur11g05040	5078	5.14278	4.65247	-0.144551	Down	0.174908	TuABCA-04:ABC-transporter, class A
tetur07g06610	1827	21.0779	18.8238	-0.163173	Down	0.297385	n/a:serine/threonine-protein kinase 3
tetur318g00010	540	0.706065	0.36815	-0.939507	Down	0.262183	n/a:Hypothetical protein
tetur01g03510	248	3.24318	10.4735	1.69126	Up	0.795601	n/a:Hypothetical protein
tetur01g03800	516	15.7583	13.0907	-0.267564	Down	0.406333	n/a:Hypothetical protein
tetur02g01920	7728	4.74807	5.65613	0.252473	Up	0.280449	n/a:Armadillo-type fold
tetur14g03130	612	0.113359	0.060043	-0.916829	Down	0.0970411	n/a:Hypothetical protein
tetur03g10257	465	0.177671	0.11095	-0.679301	Down	0.110278	-
tetur03g04010	3706	39.0185	34.676	-0.170219	Down	0.337064	n/a:paramyosin
tetur14g02180	786	16.9217	15.4183	-0.13424	Down	0.243625	n/a:Homeodomain-related
tetur36g01020	182	3.3144	1.7647	-0.909327	Down	0.510739	n/a:Hypothetical protein
tetur01g01790	620	12.3542	13.8073	0.160441	Up	0.268704	n/a:Hypothetical protein
tetur01g12220	1023	110.217	109.695	-0.00684766	Down	0.0590487	n/a:RecName: Full
tetur05g02000	1119	1.35793	2.11885	0.641867	Up	0.352476	n/a:Hypothetical protein
tetur08g04070	1209	8.87639	9.58115	0.110227	Up	0.179872	n/a:Hypothetical protein
tetur13g01630	1878	0.01	0.0137144	0.455692	Up	0.0377652	n/a:Growth factor, receptor
tetur84g00060	1127	0.01	0.133706	3.74099	Up	0.179774	n/a:Hypothetical protein
tetur02g12530	1512	0.139586	0.119252	-0.227136	Down	0.0591136	n/a:Hypothetical protein
tetur11g05610	1712	4.58906	4.56818	-0.00657916	Down	0.0406852	n/a:unnamed protein product
tetur01g03220	237	676.779	621.887	-0.122032	Down	0.286127	-
tetur16g03490	2997	0.580666	0.58348	0.0069734	Up	0.0337097	n/a:antigen B membrane protein
tetur58g00050	429	0.153124	0.080705	-0.92397	Down	0.114334	n/a:Hypothetical protein
tetur596g00020	495	0.40701	0.38359	-0.0854992	Down	0.052203	n/a:unnamed protein product
tetur05g08630	3816	5.34657	5.2716	-0.0203727	Down	0.0540847	n/a:PREDICTED: similar to DNA excision repair protein ERCC-6
tetur07g05000	1053	0.01	0.0980598	3.29366	Up	0.150899	n/a:Hypothetical protein
tetur19g01540	2381	13.7878	15.3431	0.154203	Up	0.264681	CHES1:checkpoint suppressor 1
tetur36g00610	214	54.0027	36.2914	-0.573402	Down	0.688891	n/a:Hypothetical protein
tetur09g04580	992	1238.55	1370.06	0.145593	Up	0.3382	n/a:nidogen 1
tetur14g00330	1830	1.70091	2.04909	0.268676	Up	0.192622	-
tetur21g00510	294	14.948	16.0906	0.10626	Up	0.206346	n/a:RAB5-interacting protein
tetur02g14040	408	0.448441	0.640728	0.514794	Up	0.17176	n/a:Hypothetical protein
tetur30g01320	2830	12.7863	15.2353	0.252825	Up	0.384628	n/a:lysosomal alpha-glucosidase precursor
tetur05g02730	1164	0.024416	0.0525378	1.10553	Up	0.0776393	n/a:PREDICTED: metalloproteinase SpAN-like
tetur11g01410	863	7.40323	8.07578	0.125447	Up	0.191616	-
tetur03g07440	1005	0.0562882	0.0422969	-0.412279	Down	0.0520083	n/a:Hypothetical protein
tetur01g00980	3165	23.0428	22.1154	-0.0592614	Down	0.143761	n/a:PREDICTED: UDP-Gal:betaGlcNAc beta 1,3-galactosyltransferase 1-like
tetur20g01040	159	0.01	0.404907	5.33952	Up	0.348485	n/a:Hypothetical protein
tetur35g01000	336	0.370123	0.383734	0.0521038	Up	0.0430212	n/a:PREDICTED: similar to serine protease
tetur25g01660	222	42.3496	57.5972	0.443652	Up	0.621082	-
tetur04g08630	1603	7.53922	6.13959	-0.296271	Down	0.35306	HLH:Helix-loop-helix DNA-binding domain
tetur11g03300	1565	16.7669	14.2194	-0.237751	Down	0.380215	n/a:Charged multivesicular body protein 5
tetur35g01130	1088	3.1072	3.72801	0.262791	Up	0.244241	-
tetur39g00570	2296	96.4959	108.312	0.166654	Up	0.357764	CCEinc-25:Carboxyl/cholinesterase, incomplete
tetur03g08160	702	0.163818	0.142389	-0.202263	Down	0.0580105	n/a:cardioacceleratory peptide receptor
tetur41g00390	197	1.46397	3.24103	1.14656	Up	0.55986	n/a:Hypothetical protein
tetur01g03140	3881	1.97039	1.98032	0.0072487	Up	0.0378301	zf:zinc finger protein
tetur01g07480	153	9.49019	6.32858	-0.584556	Down	0.566868	n/a:Hypothetical protein
tetur12g02170	243	7.20197	7.34938	0.029232	Up	0.0709234	n/a:Hypothetical protein
tetur13g02020	1766	2.32728	2.96373	0.348769	Up	0.275907	n/a:conserved hypothetical protein
tetur08g06080	1821	97.0524	93.6343	-0.0517267	Down	0.144669	n/a:casein kinase I alpha
tetur02g13790	1953	1.32987	1.21949	-0.125007	Down	0.0935695	n/a:arginyl-tRNA synthetase
tetur03g04110	210	0.550497	0.220619	-1.31917	Down	0.270813	n/a:Hypothetical protein
tetur21g02370	1052	14.2371	13.68	-0.0575808	Down	0.129258	n/a:spindle and kinetochore-associated protein 1
tetur05g08290	756	2.39852	3.03092	0.337614	Up	0.270716	n/a:Hypothetical protein
tetur05g08870	1929	14.2622	14.5267	0.0265105	Up	0.0811109	n/a:probable E3 ubiquitin-protein ligase RNF217
tetur17g03130	823	19.1512	18.9897	-0.0122215	Down	0.0543767	n/a:cytochrome c oxidase subunit IV
tetur01g01250	615	0.496837	0.269741	-0.881196	Down	0.210856	zf-C2H2:Zinc finger, C2H2 type
tetur37g00180	334	1.31889	1.96067	0.572031	Up	0.317436	n/a:Hypothetical protein
tetur556g00010	2541	6.54569	7.58373	0.212361	Up	0.273279	-
tetur33g00560	477	2.83201	2.13528	-0.407401	Down	0.301603	n/a:Hypothetical protein
tetur13g02870	536	0.325562	0.319113	-0.0288627	Down	0.041107	n/a:Hypothetical protein
tetur16g03876	2161	0.158219	0.208686	0.399419	Up	0.0885407	n/a:hypothetical protein
tetur30g01240	880	115.603	85.6965	-0.431864	Down	0.631692	n/a:Hypothetical protein
tetur07g01950	3461	1.16725	0.904524	-0.367877	Down	0.185355	SPH9/6C:Serine protease homologue, multiple Clip domain, similar to masquerade
tetur01g13230	396	4.37812	6.49895	0.569895	Up	0.508111	n/a:Hypothetical protein
tetur01g16230	978	26.0127	27.6206	0.0865285	Up	0.199273	n/a:Hypothetical protein
tetur02g05100	2883	4.52661	4.23018	-0.097712	Down	0.12676	n/a:PREDICTED: sorting nexin 25
tetur17g00880	2399	6.46037	7.11435	0.139115	Up	0.195153	n/a:PREDICTED: similar to adenylate cyclase
tetur14g02220	2751	9.37315	9.16734	-0.0320308	Down	0.0767958	Homeobox:Homeobox domain
tetur02g12220	405	0.67777	1.0337	0.608946	Up	0.246577	n/a:Hypothetical protein
tetur03g02940	2199	2.92511	2.41204	-0.278237	Down	0.229446	n/a:PREDICTED: similar to Kinesin-like protein KIF3B
tetur08g06140	493	3.75205	7.12751	0.925718	Up	0.643956	n/a:F-box domain, Skp2-like
tetur04g08010	883	3.26808	3.64885	0.158999	Up	0.165823	n/a:Hypothetical protein
tetur28g02610	981	29.084	34.4501	0.244285	Up	0.423691	n/a:Hypothetical protein
tetur30g01780	757	5.8385	5.43956	-0.102106	Down	0.142366	n/a:Hypothetical protein
tetur07g04100	7502	0.881895	1.11166	0.33403	Up	0.1679	n/a:Ankyrin repeat
tetur21g03326	675	0.0558445	0.0377721	-0.564096	Down	0.0649536	-
tetur37g00210	4650	7.9931	7.64006	-0.0651693	Down	0.119785	NOS:Nitric oxide synthase
tetur01g09060	3557	32.1727	32.1974	0.00110718	Up	0.0359483	n/a:Armadillo-type fold
tetur03g02870	1149	0.21086	0.300803	0.512537	Up	0.119817	n/a:Hypothetical protein
tetur467g00010	531	0.625256	1.05891	0.760056	Up	0.283045	n/a:multidrug resistance-associated protein 1
tetur13g00080	2342	0.845175	0.678467	-0.316971	Down	0.144507	n/a:PREDICTED: congenital dyserythropoietic anemia, type I
tetur25g00420	215	5.67059	8.0206	0.500211	Up	0.504575	n/a:Hypothetical protein
tetur02g08130	1178	433.111	400.349	-0.113479	Down	0.266109	-
tetur01g13390	995	34.0961	42.3241	0.311873	Up	0.50571	zf:zinc finger protein
tetur02g01570	2007	17.5139	17.5672	0.004388	Up	0.0378626	n/a:dymeclin
tetur02g15011	1557	0.0403776	0.0443769	0.136254	Up	0.0372461	n/a:hypothetical protein
tetur09g02410	1578	2.1332	1.51863	-0.490249	Down	0.298391	n/a:GF11962
tetur12g01600	330	0.528868	0.643524	0.283085	Up	0.113782	n/a:Hypothetical protein
tetur13g00170	2688	15.209	14.2147	-0.0975515	Down	0.189832	n/a:eukaryotic translation initiation factor 2A
tetur16g03080	2603	0.407494	0.393745	-0.0495154	Down	0.0430212	n/a:sidestep protein, putative
tetur29g00880	1541	30.0516	23.2724	-0.368824	Down	0.542697	SYX6:Syntaxin 6
tetur03g04180	246	0.01	0.875235	6.4516	Up	0.502725	n/a:Hypothetical protein
tetur19g01060	2210	4.63096	3.11749	-0.570925	Down	0.453734	n/a:PREDICTED: similar to sodium-dependent phosphate transporter
tetur19g02800	1031	0.944971	0.478731	-0.981056	Down	0.308513	n/a:Protein kinase-like domain
tetur04g06150	547	7.03543	9.89251	0.4917	Up	0.527156	Insulin-1:Insulin Related Peptide precursor.
tetur19g03367	567	0.894379	0.792169	-0.175078	Down	0.0981442	n/a:n/a
tetur08g07870	606	1.94866	1.76588	-0.142091	Down	0.115891	n/a:GTP-binding protein Di-Ras2
tetur06g01090	165	0.01	0.109804	3.45687	Up	0.160567	n/a:calmodulin
tetur01g00500	651	29.8827	28.558	-0.0654181	Down	0.167056	n/a:PREDICTED: hypothetical protein
tetur11g05640	548	90.7259	82.1014	-0.144107	Down	0.309195	-
tetur14g01570	1932	11.0212	9.67519	-0.18792	Down	0.285316	n/a:PREDICTED: similar to OMA1 homolog, zinc metallopeptidase
tetur22g00350	1340	2.00327	2.26643	0.178068	Up	0.147654	n/a:Glycosyltransferase, MGT
tetur03g03500	3357	0.825476	0.780522	-0.0807878	Down	0.0603465	n/a:potassium voltage-gated channel, subfamily H
tetur26g01160	3090	3.51387	3.05024	-0.204134	Down	0.194926	n/a:CG9211
tetur17g00660	960	24.9192	32.0087	0.361209	Up	0.538771	-
tetur41g00280	6864	29.2933	30.2493	0.0463359	Up	0.130913	n/a:PAS
tetur28g00150	1590	1.66655	2.04923	0.298217	Up	0.206151	n/a:zinc finger CCHC domain-containing protein 4
tetur17g00070	1296	0.067296	0.212266	1.65728	Up	0.173383	n/a:Hypothetical protein
tetur27g02170	1110	5.45244	4.75353	-0.197903	Down	0.231101	n/a:asparaginyl-tRNA synthetase
tetur40g00030	1520	1.06688	0.941001	-0.181128	Down	0.108591	n/a:Major facilitator superfamily, general substrate transporter
tetur21g01840	270	68.1559	81.6461	0.260545	Up	0.474012	-
tetur04g05810	779	9.6335	9.43478	-0.0300712	Down	0.0761794	n/a:dolichyl pyrophosphate phosphatase 1
tetur01g07160	365	1.25792	0.427646	-1.55655	Down	0.42979	n/a:hypothetical protein IscW_ISCW023917
tetur07g05610	392	2.27943	0.660323	-1.78743	Down	0.571086	n/a:Hypothetical protein
tetur22g01260	1656	0.557194	0.51959	-0.100806	Down	0.0623581	n/a:Hypothetical protein
tetur10g04740	981	0.126111	0.721522	2.51635	Up	0.386185	-
tetur03g02600	5946	1.10425	1.12153	0.0224046	Up	0.043443	n/a:Endoglin/CD105 antigen
tetur17g03350	276	145.805	117.722	-0.308655	Down	0.535494	n/a:unknown
tetur03g05400	2107	19.6669	19.4325	-0.017298	Down	0.0682629	n/a:kinesin light chain 1
tetur41g00590	1007	379.926	370.538	-0.036095	Down	0.126079	n/a:heterogeneous nuclear ribonucleoprotein D-like
tetur02g05780	1605	15.7347	16.9254	0.105241	Up	0.208423	n/a:CDC23
tetur28g01050	2019	2.98081	2.77969	-0.100775	Down	0.108559	n/a:conserved hypothetical protein
tetur02g09270	1791	6.4427	6.49946	0.0126544	Up	0.0470119	n/a:PREDICTED: growth arrest-specific 2 like 3
tetur01g00180	474	3.60582	3.47039	-0.0552296	Down	0.0834793	n/a:Lipopolysaccharide-induced tumor necrosis factor-alpha factor homolog
tetur21g00150	2584	68.1725	47.8777	-0.509835	Down	0.667413	n/a:FAS1 domain
tetur06g00830	2721	1.64654	1.38436	-0.250214	Down	0.164331	n/a:Kinesin, motor domain
tetur10g05000	542	0.97508	1.0958	0.168386	Up	0.103595	n/a:Hypothetical protein
tetur29g01260	270	0.293683	0.070711	-2.05425	Down	0.226202	n/a:Hypothetical protein
tetur01g15890	3151	6.00396	5.36237	-0.163042	Down	0.205178	n/a:Metal-dependent phosphohydrolase, HD domain
tetur37g00320	1321	6.17006	6.39054	0.0506533	Up	0.0911362	n/a:receptor associated protein RIC-3
tetur01g02630	520	453.193	389.423	-0.218789	Down	0.439653	-
tetur28g02420	1021	131.209	113.757	-0.205923	Down	0.416683	n/a:ribosomal protein L39
tetur05g06990	1743	0.810671	0.534122	-0.601947	Down	0.217669	n/a:solute carrier family 22 member 2
tetur27g01740	170	35.9761	58.6448	0.704962	Up	0.743527	n/a:Enoyl-CoA hydratase/isomerase
tetur17g03170	1096	25.8041	30.8984	0.259932	Up	0.441049	n/a:cytoplasmic polyadenylation element-binding protein 4
tetur01g08900	245	5.01945	7.95426	0.664197	Up	0.576958	n/a:Hypothetical protein
tetur05g05490	883	95.0302	84.2141	-0.174325	Down	0.356953	Max:bhlhzip transcription factor max/bigmax
tetur11g00860	738	0.077063	0.0355286	-1.11706	Down	0.0882162	n/a:Hypothetical protein
tetur17g00150	1425	13.7242	15.071	0.135053	Up	0.245214	n/a:adenosine 3'-phospho 5'-phosphosulfate transporter 1
tetur01g13730	1650	0.479125	0.768198	0.681076	Up	0.22737	CYP probable pse:Cytochrome P450 - CYP probable pseudogene
tetur21g00930	2028	0.372382	0.2657	-0.486985	Down	0.130621	n/a:PB1 protein
tetur01g08130	1167	0.56048	0.306753	-0.869584	Down	0.221043	n/a:Hypothetical protein
tetur19g02560	1282	33.5363	28.1529	-0.252443	Down	0.433976	n/a:Acyl-CoA N-acyltransferase
tetur09g04590	139	0.01	1.05221	6.71727	Up	0.54234	n/a:Hypothetical protein
tetur02g08710	4419	14.9944	15.3025	0.0293436	Up	0.0840309	n/a:telomerase-binding protein EST1A
tetur12g00440	1590	3.82778	3.70434	-0.0472913	Down	0.0759847	n/a:CUB
tetur05g03970	1388	1.61841	1.56656	-0.0469816	Down	0.0592434	n/a:CG1950-PA
tetur17g00320	1371	0.01	0.0934555	3.22428	Up	0.142204	n/a:Hypothetical protein
tetur31g01920	2899	7.62548	8.77097	0.201908	Up	0.27675	n/a:gamma-tubulin complex component 3
tetur86g00010	608	0.198789	0.274235	0.464178	Up	0.111641	-
tetur04g00140	412	10.113	18.072	0.837551	Up	0.721368	n/a:Hypothetical protein
tetur04g08320	1934	5.7616	7.69832	0.418073	Up	0.450101	nkx2-2:NK2 homeobox 2
tetur191g00010	665	75.8304	80.746	0.0906144	Up	0.220751	-
tetur32g00450	672	1.54721	1.64899	0.0919136	Up	0.0826033	n/a:Zinc finger, RING-type
tetur22g01900	645	0.53525	0.0789965	-2.76035	Down	0.343067	n/a:Hypothetical protein
tetur14g03640	886	13.9895	14.5696	0.0586218	Up	0.130426	-
tetur06g06270	2110	17.3631	16.1511	-0.104397	Down	0.199727	n/a:SET domain
tetur03g04950	1177	48.9742	58.6859	0.260992	Up	0.466031	n/a:PREDICTED: similar to arsenical pump-driving atpase
tetur09g03690	1257	32.5669	31.1222	-0.0654647	Down	0.168873	n/a:Protein-tyrosine phosphatase, receptor/non-receptor type
tetur24g02330	945	88.4476	84.6165	-0.0638857	Down	0.164201	n/a:nitrilase homolog 1
tetur07g04480	1227	5.40184	3.64146	-0.568936	Down	0.478717	Homeobox:Homeobox domain
tetur19g03210	2709	6.41993	5.51346	-0.219602	Down	0.265687	n/a:Zinc finger, PHD-finger
tetur08g00640	560	42.7392	35.446	-0.269935	Down	0.466517	n/a:Hypothetical protein
tetur21g02240	1182	3.88321	3.61003	-0.105237	Down	0.125852	n/a:RNA
tetur14g00960	1173	1.14989	0.375642	-1.61406	Down	0.41691	n/a:PREDICTED: tachykinin receptor-like protein-like
tetur01g14750	537	1.33852	2.23381	0.738862	Up	0.394069	n/a:Hypothetical protein
tetur07g04160	2134	17.581	17.0877	-0.0410547	Down	0.10366	pli:kinase regulator activity
tetur10g00510	1691	3.0528	2.65896	-0.199266	Down	0.181883	n/a:3-methyl-2-oxobutanoate hydroxymethyltransferase
tetur05g08210	3501	13.6302	13.3621	-0.0286546	Down	0.0818247	n/a:Zinc finger, C6HC-type
tetur511g00020	938	21.6326	22.0217	0.0257188	Up	0.0877944	n/a:partitioning defective 6 homolog beta
tetur33g00650	429	13.4369	21.1764	0.656263	Up	0.678671	n/a:unnamed protein product
tetur07g06230	1743	17.8898	16.6559	-0.103112	Down	0.200474	n/a:Ubiquitin-conjugating enzyme/RWD-like
tetur19g02960	983	1.18596	1.53035	0.367795	Up	0.210564	n/a:beat protein, putative
tetur03g06320	192	0.579742	0.756166	0.383292	Up	0.155798	n/a:Hypothetical protein
tetur06g04220	2476	5.84163	5.55305	-0.0730893	Down	0.112355	n/a:transcription factor SOX-9
tetur21g02180	2839	547.443	486.839	-0.169264	Down	0.368438	n/a:protein LSM14 homolog A
tetur22g00530	753	0.319993	0.260201	-0.298412	Down	0.0897086	n/a:PREDICTED: similar to Adenylyl cyclase 76E CG7978-PA, partial
tetur22g02981	995	174.167	212.401	0.286315	Up	0.517844	-
tetur09g06470	1070	45.2287	44.319	-0.0293132	Down	0.098274	n/a:NAD(P)-binding domain
tetur26g02710	605	1.6478	5.82759	1.82236	Up	0.738271	n/a:Hypothetical protein
tetur531g00020	303	220.579	170.626	-0.370454	Down	0.595257	-
tetur18g01460	1358	1.66272	1.47868	-0.169235	Down	0.123224	PAX:Paired box domain
tetur04g09040	2831	51.935	50.5907	-0.0378321	Down	0.118681	-
tetur09g04280	2568	5.57484	5.25381	-0.0855664	Down	0.125722	n/a:Ndr
tetur10g00210	1577	13.8795	15.8605	0.192487	Up	0.316981	n/a:Leucine-rich repeat, cysteine-containing subtype
tetur12g00900	831	1.05331	0.714005	-0.560927	Down	0.234994	n/a:Hypothetical protein
tetur02g03670	4422	17.4616	17.6671	0.0168794	Up	0.0671923	n/a:Zinc finger, PHD-finger
tetur02g14310	1129	0.653358	0.56411	-0.2119	Down	0.0976575	-
tetur222g00010	1840	8.62748	9.43093	0.128462	Up	0.202907	n/a:ATP-NAD kinase, PpnK-type, all-beta
tetur10g04780	1161	0.981456	1.83254	0.900849	Up	0.399358	n/a:Protease inhibitor I4, serpin
tetur15g01530	2328	12.4571	10.9274	-0.189025	Down	0.296541	n/a:hypothetical protein Y45G5AM.9
tetur16g00710	710	22.8353	17.6827	-0.368927	Down	0.524917	n/a:protein TEX261
tetur05g04510	819	1006.12	988.019	-0.026196	Down	0.105639	n/a:Hypothetical protein
tetur18g03751	1131	0.075351	0.01	-2.91363	Down	0.129713	TuGR386:Chemosensory Receptor, Gustatory receptor family
tetur02g05480	762	0.01	0.0307735	1.62169	Up	0.0675492	n/a:Endonuclease/exonuclease/phosphatase
tetur12g00120	1101	11.6553	9.91972	-0.232609	Down	0.338881	n/a:C-factor
tetur04g08070	1273	10.8256	7.01295	-0.626353	Down	0.603011	n/a:peptidyl-prolyl cis-trans isomerase FKBP6
tetur02g03130	2289	20.31	20.9883	0.0473952	Up	0.123321	n/a:arf-GAP with coiled-coil, ANK repeat and PH domain-containing protein 2
tetur02g01290	2139	8.97369	8.03906	-0.158675	Down	0.233891	n/a:3-oxoacyl-acyl-carrier-protein reductase
tetur03g02880	1527	0.172382	0.181213	0.0720731	Up	0.0445461	n/a:PREDICTED: similar to adenylate cyclase
tetur03g06760	1211	45.529	46.6275	0.0343953	Up	0.0996366	n/a:mRNA export factor
tetur11g03270	979	5.74084	6.93568	0.272775	Up	0.319772	n/a:TP53-regulating kinase
tetur04g07190	3000	9.2947	9.24962	-0.00701343	Down	0.0457141	n/a:teashirt-like protein
tetur05g01360	2519	57.3525	52.8668	-0.117493	Down	0.268964	n/a:Probable vacuolar proton pump subunit G
tetur07g01080	453	0.134841	0.01	-3.75319	Down	0.179936	n/a:Hypothetical protein
tetur09g03810	402	1.75816	0.808295	-1.12111	Down	0.43735	Vasopressin:Neuropeptide precursor
tetur32g00020	246	0.01	0.287348	4.84473	Up	0.29427	n/a:PREDICTED: similar to RIKEN cDNA 3110050K21
tetur17g03390	795	8.32527	5.40696	-0.622679	Down	0.566641	n/a:Protein of unknown function DM9
tetur10g01830	168	1.28518	1.65976	0.369012	Up	0.218772	n/a:Hypothetical protein
tetur41g00350	960	11.1387	15.3881	0.466239	Up	0.561417	n/a:transmembrane protein 19
tetur01g12760	156	0.01	0.294432	4.87986	Up	0.294692	n/a:Hypothetical protein
tetur14g02480	1288	9.88416	6.73904	-0.552577	Down	0.557329	-
tetur08g02980	1555	975.019	909.572	-0.100243	Down	0.249043	n/a:elongation factor 1-alpha
tetur22g02620	2824	10.8813	11.3239	0.057507	Up	0.121666	n/a:unnamed protein product
tetur01g10890	179	1.33349	1.15301	-0.209807	Down	0.130816	n/a:Hypothetical protein
tetur04g07970	927	110.819	81.0662	-0.451025	Down	0.643566	n/a:40S ribosomal protein S11
tetur31g01130	2541	14.8479	14.6791	-0.0164905	Down	0.0648563	n/a:sphingosine-1-phosphate lyase
tetur04g05550	1170	0.232911	0.086317	-1.43206	Down	0.178055	n/a:Hypothetical protein
tetur32g01840	1271	27.0388	25.4996	-0.0845537	Down	0.183927	n/a:PREDICTED: similar to DnaJ
tetur11g05760	1611	0.358621	0.400006	0.157558	Up	0.068198	TuCCE-33:Carboxyl/cholinesterase
tetur20g00120	143	71.7879	58.6812	-0.290845	Down	0.501492	n/a:Hypothetical protein
tetur17g00890	1799	3.87766	3.50123	-0.147324	Down	0.161476	n/a:PREDICTED: similar to adenylate cyclase
tetur19g00740	1087	255.301	223.134	-0.194289	Down	0.395724	SP35:Serine protease
tetur36g00730	1110	4.4665	5.43631	0.283485	Up	0.300759	n/a:ninein-like
tetur557g00010	1853	0.564772	0.638638	0.17733	Up	0.0850042	n/a:Kinesin, motor domain
tetur08g01310	840	9.94726	6.85912	-0.536276	Down	0.551846	n/a:PREDICTED: similar to polymerase
tetur17g01490	715	431.184	368.428	-0.226921	Down	0.453864	n/a:ubiquitin extension protein
tetur03g03100	2662	2.27508	1.99046	-0.192809	Down	0.155279	n/a:GTP cyclohydrolase I
tetur23g01360	167	4.39166	2.57205	-0.771845	Down	0.523295	n/a:PvdO
tetur17g01000	790	0.0626262	0.100953	0.688852	Up	0.0858478	n/a:Hypothetical protein
tetur15g02840	1969	3.85172	4.11818	0.0965041	Up	0.12238	n/a:PREDICTED: tyrosyl-DNA phosphodiesterase 1
tetur05g05290	994	4.94832	2.90746	-0.76718	Down	0.542405	TuGSTm11:Glutathione S-transferase, class mu
tetur355g00010	1382	8.33953	8.26772	-0.0124783	Down	0.0482448	n/a:PREDICTED: hypothetical protein
tetur10g03950	723	53.442	45.3206	-0.237807	Down	0.438648	n/a:Hypothetical protein
tetur01g06770	288	0.186142	0.304986	0.712333	Up	0.144994	TuLeg-21b:Legumain-like, pseudogen
tetur08g05440	792	93.5246	75.636	-0.306273	Down	0.527707	n/a:ribosomal protein L13
tetur01g03680	736	12.0737	10.7046	-0.173641	Down	0.271527	n/a:Hypothetical protein
tetur05g00370	1132	7.19736	8.30963	0.207315	Up	0.279378	n/a:variable lymphocyte receptor A diversity region
tetur14g02340	1248	44.9802	38.33	-0.230814	Down	0.422069	n/a:Orphan sodium- and chloride-dependent neurotransmitter transporter, putative
tetur04g04940	519	0.432947	0.412805	-0.0687282	Down	0.0506132	n/a:PREDICTED: hypothetical protein
tetur15g02810	467	1.49432	1.06346	-0.490723	Down	0.255078	n/a:Hypothetical protein
tetur17g02690	2140	69.954	77.0782	0.139916	Up	0.306567	n/a:clathrin interactor 1
tetur30g02080	1693	1.16436	1.19411	0.0363986	Up	0.0504834	n/a:cation efflux protein/ zinc transporter
tetur08g06130	843	8.28955	10.747	0.374562	Up	0.458796	n/a:Hypothetical protein
tetur11g05780	992	48.9766	62.1965	0.344741	Up	0.547791	-
tetur03g08290	270	21.9061	26.9941	0.301311	Up	0.472422	n/a:PREDICTED: similar to conserved hypothetical protein
tetur21g01090	448	15.8122	12.4551	-0.344307	Down	0.472812	n/a:Hypothetical protein
tetur01g00920	264	0.671125	0.358059	-0.906382	Down	0.248264	n/a:Hypothetical protein
tetur23g00570	429	0.151041	0.123116	-0.294933	Down	0.0685874	n/a:homeodomain-containing DNA- binding protein, putative
tetur02g06290	1560	11.1334	12.705	0.190502	Up	0.298618	n/a:S-adenosyl-L-methionine dependent methyltransferase, predicted
tetur26g01450	823	12.724	10.5944	-0.264248	Down	0.37921	TuGSTd07:Glutathione S-transferase, class delta
tetur03g07820	933	1.26592	1.13772	-0.154038	Down	0.102914	n/a:UNCoordinated family member
tetur20g01630	2824	1.47355	1.60983	0.127608	Up	0.102524	n/a:Hypothetical protein
tetur46g00170	1616	2.47709	2.49186	0.00857383	Up	0.0378301	CYP385C3v2:Cytochrome P450 - CYP385C3v2
tetur13g03310	1294	0.12658	0.099012	-0.354375	Down	0.0709234	n/a:hypothetical protein
tetur15g00970	2594	0.776793	0.771837	-0.00923493	Down	0.0337097	n/a:myosin
tetur08g08309	1269	0.07399	0.072215	-0.0350318	Down	0.0353968	n/a:hypothetical protein
tetur06g05320	1188	143.948	149.518	0.0547763	Up	0.146259	n/a:Hypothetical protein
tetur09g00510	828	10.9304	7.56217	-0.531467	Down	0.55999	n/a:farnesoic acid O-methyltransferase-like protein
tetur28g02100	3638	1.61428	1.90297	0.237354	Up	0.169944	n/a:Rho-GTPase-activating protein, putative
tetur26g01460	896	15.1275	14.8282	-0.0288301	Down	0.0835118	TuGSTd08:Glutathione S-transferase, class delta
tetur02g03700	1990	81.8469	79.1739	-0.0479029	Down	0.143437	n/a:UTP--glucose-1-phosphate uridylyltransferase
tetur03g01700	981	90.3675	89.6268	-0.0118746	Down	0.0598923	n/a:Rho GDP dissociation inhibitor
tetur04g03680	3184	1.43219	1.33212	-0.104494	Down	0.0844527	n/a:Sterile alpha motif homology
tetur04g04840	330	9.71725	6.46169	-0.588638	Down	0.573616	n/a:Hypothetical protein
tetur34g00080	1047	1.24199	1.27688	0.0399694	Up	0.0504834	n/a:amidase
tetur09g01370	1264	30.987	36.2142	0.224895	Up	0.40098	n/a:hypothetical protein Phum_PHUM578850
tetur11g04600	813	0.702724	1.2895	0.875776	Up	0.336805	n/a:tRNA
tetur06g03440	564	13.0942	18.4583	0.495346	Up	0.595451	n/a:chlorophyllide A binding protein precursor
tetur12g01110	634	6.17863	8.93693	0.532494	Up	0.534261	n/a:Hypothetical protein
tetur16g00760	1250	8.78576	8.09658	-0.117854	Down	0.18675	-
tetur03g04870	546	3.14205	3.5457	0.174366	Up	0.173318	n/a:Rtf1, Paf1/RNA polymerase II complex component, homolog
tetur03g03650	723	18.9254	19.8553	0.0692005	Up	0.156512	n/a:dephospho-CoA kinase
tetur05g07750	1000	74.1349	80.6124	0.12085	Up	0.274479	n/a:autophagy-related protein 101
tetur15g03250	2591	0.558604	0.429246	-0.38002	Down	0.133087	n/a:mutS protein homolog 4
tetur03g05140	228	0.213625	0.01	-4.41701	Down	0.244014	n/a:Hypothetical protein
tetur11g03000	888	0.0873241	0.01	-3.12638	Down	0.141522	n/a:Hypothetical protein
tetur14g00440	5087	1.81841	1.19037	-0.611268	Down	0.320453	n/a:Fibronectin, type III
tetur11g06410	1074	7.0545	8.01719	0.184553	Up	0.248329	-
tetur01g15430	273	5.08904	4.00849	-0.344336	Down	0.338622	n/a:Small nuclear ribonucleoprotein F
tetur16g00900	500	83.7838	88.0935	0.0723643	Up	0.184381	n/a:SH3 domain-binding glutamic acid-rich-like protein 3
tetur04g05670	183	0.112804	0.553325	2.29431	Up	0.330738	n/a:Hypothetical protein
tetur08g07550	1235	41.8682	46.6319	0.155462	Up	0.327266	-
tetur02g13130	1551	10.9799	10.9888	0.0011755	Up	0.0345208	n/a:Arfaptin-like
tetur05g03920	2256	12.5996	13.085	0.054536	Up	0.11508	n/a:pentatricopeptide repeat-containing protein 3, mitochondrial precursor
tetur05g07130	1663	8.81256	10.5233	0.255951	Up	0.356531	n/a:galactokinase
tetur19g03360	1001	0.727192	1.00606	0.468315	Up	0.205503	-
tetur03g01240	1578	1.10545	1.11427	0.0114716	Up	0.0378301	n/a:vesicular inhibitory amino acid transporter
tetur34g01060	270	12.6685	16.3086	0.364382	Up	0.492473	n/a:PREDICTED: similar to cAMP-dependent protein kinase type II regulatory chain
tetur01g16844	1083	0.107703	0.01	-3.42899	Down	0.16021	TuGR260:Chemosensory Receptor, Gustatory receptor family
tetur31g01240	853	9.47236	6.58139	-0.525331	Down	0.540523	n/a:Rossmann-like alpha/beta/alpha sandwich fold
tetur31g01830	267	4.91776	10.5507	1.10127	Up	0.728311	n/a:Hypothetical protein
tetur01g12520	617	6.20489	7.40506	0.255105	Up	0.316365	n/a:bone morphogenetic protein 4
tetur02g15167	904	2.27665	4.11721	0.854755	Up	0.536046	n/a:n/a
tetur04g01190	3127	178.485	156.39	-0.190655	Down	0.392869	AGO-1H:ortholog of Argonaute-1 (Drosophila melanogaster)
tetur33g01500	306	69.7061	48.6007	-0.520307	Down	0.673123	n/a:Hypothetical protein
tetur01g08720	1096	8.11701	8.26689	0.0263972	Up	0.0709234	n/a:unnamed protein product
tetur24g00800	1326	0.0922915	0.0425065	-1.11852	Down	0.097982	n/a:BTB/POZ-like
tetur05g06630	1377	0.339676	0.346275	0.0277611	Up	0.041107	CYP389C6:Cytochrome P450 - CYP389C6
tetur20g03050	1279	42.9053	39.9421	-0.103246	Down	0.229674	n/a:Vacuolar proton pump subunit D
tetur04g00840	1821	3.3853	3.28679	-0.0426044	Down	0.0689118	n/a:Protein kinase-like domain
tetur30g00430	336	74.2815	104.726	0.495546	Up	0.672409	n/a:Transcription initiation factor IIA subunit 2
tetur07g03050	1443	59.0913	69.0346	0.224376	Up	0.420674	n/a:Hypothetical protein
tetur09g02530	849	0.403517	0.0620405	-2.70135	Down	0.294757	n/a:3 hydroxysteroid dehydrogenase, putative
tetur09g02250	1516	106.499	93.7609	-0.183788	Down	0.372396	-
tetur21g03330	363	2.77554	3.52265	0.343893	Up	0.291221	n/a:n/a
tetur17g02300	841	0.120931	0.108054	-0.162434	Down	0.0486016	n/a:Hypothetical protein
tetur27g01730	1158	10.8445	13.1908	0.282575	Up	0.400688	n/a:conserved hypothetical protein
tetur11g05890	164	2.2519	2.13314	-0.0781575	Down	0.0851989	n/a:NADH dehydrogenase subunit 1
tetur13g02120	2378	14.9335	13.1475	-0.183764	Down	0.300175	n/a:ER degradation-enhancing alpha-mannosidase-like 1
tetur27g01700	1259	7.97192	7.15024	-0.156935	Down	0.224061	n/a:Hypothetical protein
tetur01g07970	1215	0.0673622	0.0840947	0.320076	Up	0.0618065	n/a:hypothetical protein BRAFLDRAFT_63277
tetur02g07330	7287	19.073	20.3223	0.0915319	Up	0.190351	n/a:PREDICTED: fibroblast growth factor receptor-like 1
tetur36g00690	2117	11.8441	11.3176	-0.0656069	Down	0.136331	n/a:Zinc finger, FYVE/PHD-type
tetur18g02950	1691	29.4498	27.6859	-0.0891014	Down	0.201739	n/a:RING finger protein 4
tetur02g05280	1033	0.938644	0.308623	-1.60473	Down	0.379437	n/a:protein Wnt-5b precursor
tetur08g03020	221	20.6157	40.7049	0.981459	Up	0.796963	n/a:Hypothetical protein
tetur11g00040	1038	7.52427	6.60765	-0.187414	Down	0.251184	n/a:magnesium transporter NIPA2
tetur02g00590	441	27.6648	18.8173	-0.555989	Down	0.65304	-
tetur02g07950	1077	0.982574	2.32212	1.24081	Up	0.51142	n/a:spectrin, alpha, non-erythrocytic 1
tetur02g11950	207	5.00711	4.92335	-0.0243378	Down	0.0559016	n/a:Hypothetical protein
tetur08g06110	4704	10.7362	11.0121	0.0366023	Up	0.091266	n/a:PREDICTED: tudor domain containing 1
tetur30g01760	799	2.89703	2.03864	-0.506974	Down	0.350529	n/a:sensory box protein/histidinol phosphate phosphatase family protein
tetur06g02080	421	6.41472	4.84937	-0.403589	Down	0.412952	n/a:Hypothetical protein
tetur07g01190	1040	0.441377	0.384595	-0.19867	Down	0.0820842	n/a:GNS1/SUR4 membrane protein
tetur13g02590	1480	1.23931	1.06889	-0.21343	Down	0.127571	n/a:Major facilitator superfamily, general substrate transporter
tetur15g02280	1014	2.56849	2.18963	-0.230233	Down	0.188631	n/a:conserved hypothetical protein
tetur06g02090	944	866.528	851.693	-0.024912	Down	0.0832198	n/a:Hypothetical protein
tetur11g02490	1805	3.12342	3.10034	-0.0107001	Down	0.0406852	n/a:intersectin 1 isoform ITSN-l
tetur23g01500	951	0.181315	0.525134	1.53419	Up	0.279216	n/a:Hypothetical protein
tetur10g00730	1596	26.302	20.7997	-0.33861	Down	0.509409	n/a:PREDICTED: similar to AGAP003501-PA
tetur12g00470	235	0.763668	0.220021	-1.79531	Down	0.356077	n/a:Hypothetical protein
tetur03g04360	585	1.6885	1.5493	-0.124135	Down	0.0997988	-
tetur02g14581	1133	98.2616	91.5636	-0.101854	Down	0.240607	n/a:hypothetical protein
tetur03g08620	192	415.588	334.522	-0.313051	Down	0.54354	n/a:PREDICTED: ribosomal protein L35a-like
tetur20g00590	2384	2.08493	1.69498	-0.298731	Down	0.209071	n/a:dopamine transporter
tetur05g04770	2825	7.23477	6.8785	-0.0728511	Down	0.12079	n/a:PREDICTED: low density lipoprotein receptor-related protein 5
tetur43g00220	4545	1.05705	1.13111	0.0976892	Up	0.0744274	n/a:agrin
tetur82g00060	1086	0.140577	0.100349	-0.486336	Down	0.0832198	n/a:hypothetical protein TGGT1_007570
tetur10g03760	1154	5.43328	4.36809	-0.314821	Down	0.325255	n/a:PREDICTED: hypothetical protein
tetur37g00080	2172	7.36616	6.9198	-0.0901814	Down	0.143209	n/a:Ankyrin repeat, sub-type
tetur15g02000	1104	83.3102	63.9444	-0.381676	Down	0.589319	n/a:DnaJ
tetur14g01680	3945	0.179127	0.338278	0.917225	Up	0.174875	n/a:PREDICTED: similar to leucine-rich transmembrane protein
tetur05g01200	1801	47.6806	47.9949	0.00947872	Up	0.0578807	n/a:fimbriae-associated protein Fap1
tetur08g04440	2466	0.379902	0.615179	0.695378	Up	0.207676	n/a:hypothetical protein
tetur15g01970	851	1059.03	1357.95	0.358687	Up	0.594121	n/a:Hypothetical protein
tetur05g01350	1568	49.7685	44.8913	-0.148798	Down	0.313834	-
tetur03g05960	1007	81.766	88.2334	0.109824	Up	0.256862	n/a:TATA box-binding protein-like protein 1
tetur36g00920	2093	36.5761	33.6595	-0.119888	Down	0.25975	CYP391A1:Cytochrome P450 - CYP391A1
tetur14g03560	405	0.243591	0.0991035	-1.29745	Down	0.170398	n/a:Hypothetical protein
tetur02g00950	1296	20.5056	20.4168	-0.00626473	Down	0.0501265	n/a:Hypothetical protein
tetur14g03830	1206	9.06771	8.86407	-0.0327682	Down	0.0761794	n/a:chitinase
tetur27g01860	1766	47.4095	42.7824	-0.148159	Down	0.312601	n/a:acyl-CoA dehydrogenase
tetur01g13100	1098	1.18428	1.38074	0.221439	Up	0.139284	n/a:F-box domain, Skp2-like
tetur02g08900	1050	15.7859	17.6424	0.16041	Up	0.285737	-
tetur33g00540	1056	6.45195	5.46861	-0.23856	Down	0.283921	n/a:Hypothetical protein
tetur10g00780	2277	6.17488	5.77254	-0.0972061	Down	0.142366	n/a:Kelch-type beta propeller
tetur14g02620	1532	10.0199	11.319	0.175882	Up	0.274025	n/a:FAD dependent oxidoreductase
tetur16g02370	651	1.174	0.608496	-0.948109	Down	0.336253	n/a:Hypothetical protein
tetur27g01840	681	1.28972	1.15419	-0.160175	Down	0.108851	n/a:Hypothetical protein
tetur09g01230	1612	1.31568	1.21595	-0.113728	Down	0.0864967	-
tetur10g00820	2055	0.284855	0.283002	-0.00941295	Down	0.0337097	n/a:tryptophan 5-hydroxylase 2
tetur14g02290	4023	1.89554	1.58249	-0.260413	Down	0.180099	TuABCC-30:ABC-transporter, class C
tetur30g01940	768	3.48184	2.47166	-0.494372	Down	0.372202	SPH36:Serine protease homologue
tetur02g01610	336	0.0923025	0.495298	2.42386	Up	0.317014	-
tetur01g01130	200	3.49114	4.99603	0.517084	Up	0.441957	n/a:Hypothetical protein
tetur01g01210	393	37.607	37.0189	-0.0227411	Down	0.0769905	n/a:SJCHGC06741 protein
tetur03g09921	3081	14.2166	15.6858	0.141878	Up	0.251444	n/a:hypothetical protein
tetur08g07510	1992	11.8837	10.7214	-0.148497	Down	0.242976	-
tetur16g00540	1631	13.5729	13.9228	0.0367205	Up	0.096522	ERF1:Eukaryotic peptide chain release factor (eRF) subunit-1
tetur19g02300	894	1.13496	1.05102	-0.110861	Down	0.0797807	-
tetur31g00100	144	0.01	0.330103	5.04485	Up	0.31497	n/a:Hypothetical protein
tetur08g03580	576	5.24432	5.42866	0.0498404	Up	0.0862695	n/a:poly
tetur07g06870	846	1.84525	2.10929	0.192945	Up	0.150542	CHHH-2:Member of the peptide hormone family characterized by crustacean hyperglycemic hormone (CHH). The T. urticae genome has five such genes.
tetur10g02800	1159	15.7333	13.598	-0.210437	Down	0.340568	n/a:S-formylglutathione hydrolase
tetur11g00340	207	11.0955	3.71198	-1.57971	Down	0.792973	n/a:leukotoxin A
tetur09g01060	1776	0.320659	0.681372	1.0874	Up	0.276815	n/a:Hypothetical protein
tetur11g04430	2034	15.0307	12.8519	-0.225931	Down	0.360392	n/a:PREDICTED: similar to kelch domain containing 3
tetur11g03110	677	15.3226	12.7954	-0.260036	Down	0.394978	-
tetur11g04610	1956	0.0262704	0.01	-1.39344	Down	0.0668029	n/a:glucose dehydrogenase
tetur540g00020	1257	29.5936	28.3641	-0.0612141	Down	0.150347	n/a:puromycin-sensitive aminopeptidase
tetur109g00010	1830	8.31087	6.32425	-0.394107	Down	0.441503	n/a:Fructose-bisphosphate aldolase, class-I
tetur10g03720	1823	113.457	103.909	-0.126832	Down	0.295049	TuLAP-1:Leucyl aminopeptidase
tetur01g10330	838	12.7726	9.85818	-0.373653	Down	0.476445	HLH:Helix-loop-helix DNA-binding domain
tetur02g01000	1208	29.6042	31.7004	0.0987016	Up	0.220751	n/a:XPA-binding protein 1
tetur15g02390	737	0.180393	0.159414	-0.178361	Down	0.0572967	n/a:Hypothetical protein
tetur01g02340	1044	49.9525	59.1362	0.243483	Up	0.442184	run:run, Ortholog of Drosophila melanogaster runt
tetur20g01330	654	4.43564	4.45838	0.00738055	Up	0.0406852	n/a:unnamed protein product
tetur02g08330	1415	6.94235	5.5636	-0.319405	Down	0.361592	n/a:cleavage stimulation factor subunit 1
tetur03g02340	324	18.3041	17.537	-0.061769	Down	0.138732	n/a:Hypothetical protein
tetur13g02980	1193	2.91155	3.02656	0.0558867	Up	0.0795536	n/a:DNA-directed RNA polymerase subunit beta
tetur22g00030	567	4.84396	5.57286	0.202229	Up	0.234118	hlx:H2.0-like homeobox protein
tetur11g02800	312	0.01	0.289865	4.85731	Up	0.294433	n/a:Hypothetical protein
tetur39g00660	806	1.73239	1.46699	-0.239901	Down	0.164752	n/a:Hypothetical protein
tetur04g03920	1452	0.0856813	0.135403	0.660202	Up	0.094186	n/a:Hypothetical protein
tetur08g01350	1127	34.6334	30.4172	-0.187275	Down	0.359808	n/a:Zinc finger, RING-type
tetur21g01310	300	17.6245	24.7877	0.492038	Up	0.612517	n/a:hypothetical protein MPER_10304
tetur06g06260	1380	24.8416	20.6527	-0.266428	Down	0.438875	-
tetur01g09210	681	4.00692	1.08626	-1.88313	Down	0.684836	bZIP_2:Basic region leucine zipper
tetur44g00150	1140	0.133228	0.192802	0.533224	Up	0.0997664	n/a:Hypothetical protein
tetur14g03420	732	0.107423	0.212896	0.986854	Up	0.144897	-
tetur04g01140	710	76.9394	75.3945	-0.0292652	Down	0.101681	n/a:MTCP1
tetur10g03570	1943	4.96218	4.59784	-0.110018	Down	0.140906	n/a:histamine H1 receptor
tetur30g01620	1876	23.8005	26.0834	0.13214	Up	0.264032	n/a:tropomodulin
tetur01g10240	546	1.03188	0.86939	-0.247206	Down	0.130297	n/a:zinc finger
tetur07g07770	5284	2.04153	2.15645	0.0790108	Up	0.0830251	n/a:PREDICTED: hypothetical protein
tetur33g01610	5958	5.41417	5.71722	0.0785736	Up	0.118389	n/a:PREDICTED: dedicator of cytokinesis 2
tetur423g00010	864	10.8297	9.1076	-0.249843	Down	0.350626	n/a:DnaJ
tetur22g02800	768	0.0369724	0.0326651	-0.178696	Down	0.0374083	n/a:Hypothetical protein
tetur19g00290	1390	12.7308	14.0266	0.139842	Up	0.242294	n/a:Vitamin D3 receptor, putative
tetur06g03170	3616	0.839956	0.870184	0.0510059	Up	0.0521381	n/a:Chitin binding protein, peritrophin-A
tetur04g01970	4244	0.389456	0.677531	0.798828	Up	0.234702	IR 3:ionotropic glutamate receptor related, ODORANT RECEPTOR
tetur04g03850	1258	130.646	98.7417	-0.403932	Down	0.613296	n/a:NSFL1 cofactor p47
tetur68g00030	1977	0.110227	0.176682	0.680681	Up	0.110278	n/a:POGO family transposase, putative
tetur02g07660	738	0.197458	0.278247	0.494818	Up	0.112971	n/a:Hypothetical protein
tetur04g04210	488	8.82977	7.85707	-0.168384	Down	0.243527	n/a:Hypothetical protein
tetur04g01120	6819	1.654	1.52906	-0.113314	Down	0.0915255	CA1D:Voltage-dependent calcium channel type D subunit alpha-1
tetur05g03740	2049	6.17785	5.05903	-0.288243	Down	0.320875	n/a:vacuolar protein sorting-associated protein 33A
tetur06g05210	150	4.86949	6.23576	0.356795	Up	0.378691	n/a:Hypothetical protein
tetur02g06210	2388	5.49255	4.67398	-0.232825	Down	0.260788	n/a:paraplegin
tetur02g06410	213	0.93316	0.625657	-0.576751	Down	0.226494	n/a:cytochrome c oxidase subunit III
tetur24g00480	1614	2.44595	1.93586	-0.337417	Down	0.245831	n/a:WD40/YVTN repeat-like-containing domain
tetur02g07410	524	3.50871	4.05555	0.208957	Up	0.213289	n/a:Hypothetical protein
tetur14g03360	2669	2.66846	2.95463	0.14697	Up	0.14441	n/a:unnamed protein product
tetur05g04050	437	2.6033	2.94371	0.177294	Up	0.16498	n/a:Hypothetical protein
tetur18g01960	1353	0.216901	0.297945	0.458007	Up	0.111641	n/a:PREDICTED: hypothetical protein
tetur16g00500	663	0.807094	1.04686	0.375261	Up	0.179904	n/a:Hypothetical protein
tetur19g01620	2211	4.7942	4.35677	-0.138031	Down	0.168029	n/a:conserved hypothetical protein
tetur38g00160	228	0.01	0.095198	3.25093	Up	0.150542	n/a:Hypothetical protein
tetur23g01450	432	34.3898	40.7475	0.244733	Up	0.429985	n/a:Hypothetical protein
tetur02g11400	2433	0.313209	0.42659	0.445723	Up	0.128415	TuABCG-02:ABC-transporter, class G
tetur36g01030	633	1.22863	2.86417	1.22107	Up	0.549218	n/a:calcium and integrin binding family member 2
tetur04g08080	969	11.4424	13.5745	0.246503	Up	0.372299	n/a:PREDICTED: hypothetical protein
tetur09g02570	2928	7.73597	7.23114	-0.0973591	Down	0.154662	n/a:zinc finger protein
tetur21g01850	1020	3.01842	3.9015	0.370233	Up	0.321264	n/a:Hypothetical protein
tetur35g00320	3491	3.4542	3.19223	-0.113791	Down	0.124035	n/a:G protein-coupled receptor kinase
tetur06g05990	2210	305.101	298.434	-0.0318726	Down	0.105055	n/a:ATP-dependent RNA helicase DHH1
tetur13g02400	5284	1.78542	1.8734	0.0693955	Up	0.0759198	n/a:PREDICTED: similar to F-box/LRR-repeat protein 10
tetur23g00390	213	38.5369	21.1118	-0.868194	Down	0.771981	n/a:dolichyl-phosphate mannosyltransferase polypeptide 3
tetur15g01960	1803	2.67217	2.29653	-0.218553	Down	0.185776	n/a:Arginine-tRNA-protein transferase 1, eukaryotic
tetur32g00330	555	0.01	0.194709	4.28325	Up	0.229511	-
tetur02g09430	384	1.70031	0.01	-7.40966	Down	0.650185	n/a:Hypothetical protein
tetur14g00050	4547	0.459894	0.43903	-0.0669835	Down	0.0506132	DSCAM1:Down syndrome cell adhesion molecule
tetur25g00810	1044	1.16308	0.601316	-0.951758	Down	0.333398	n/a:putative ribosomal protein S1
tetur43g00540	1001	16.6402	20.0379	0.268062	Up	0.424956	n/a:Hypothetical protein
tetur07g06380	1368	0.683358	1.0953	0.680618	Up	0.270391	n/a:Hypothetical protein
tetur16g00250	796	55.1409	64.9093	0.235301	Up	0.443612	n/a:scaffold protein
tetur04g09567	4865	1.71049	1.09622	-0.641874	Down	0.319285	n/a:hypothetical protein
tetur10g04350	1236	11.6446	13.1856	0.179302	Up	0.288885	n/a:Pleckstrin homology
tetur03g01670	141	0.01	0.190911	4.25483	Up	0.229155	n/a:Hypothetical protein
tetur31g02031	434	2.56588	1.83201	-0.48603	Down	0.323146	n/a:n/a
tetur03g02630	3000	9.79631	8.7324	-0.165861	Down	0.250633	n/a:Armadillo-type fold
tetur03g08800	726	3251.73	2767.34	-0.23271	Down	0.456589	-
tetur24g02090	1179	3.42111	4.06443	0.248586	Up	0.244209	n/a:Hypothetical protein
tetur30g00620	240	0.397859	1.26133	1.66461	Up	0.438972	n/a:hypothetical protein
tetur21g03120	1148	0.0921385	0.0735587	-0.324909	Down	0.0618065	-
tetur25g00660	3197	53.4843	45.9654	-0.218569	Down	0.413698	n/a:GI16830
tetur02g03520	1631	0.360376	0.648401	0.847381	Up	0.237071	n/a:Protein kinase-like domain
tetur01g13420	3981	16.5241	16.838	0.0271447	Up	0.0840309	n/a:Hypothetical protein
tetur33g01000	1299	0.218657	0.061013	-1.84148	Down	0.187107	n/a:Hypothetical protein
tetur19g03120	908	278.724	264.151	-0.0774771	Down	0.208293	n/a:Chromobox protein homolog 1
tetur35g00710	414	10.2076	8.9099	-0.19617	Down	0.287652	n/a:Hypothetical protein
tetur08g04240	723	29.5073	25.1736	-0.22916	Down	0.404776	n/a:conserved hypothetical protein
tetur14g01340	1625	1.12853	1.1426	0.0178737	Up	0.039647	n/a:Cytochrome P450
tetur03g08110	3538	0.185728	0.27252	0.55317	Up	0.121342	CPAP 13:cuticular protein analogous to peritrophins 1-A
tetur11g05840	2085	10.21	9.59327	-0.0898876	Down	0.159432	n/a:large subunit GTPase 1 homolog
tetur30g00420	399	22.606	17.6862	-0.354082	Down	0.509312	n/a:mitochondrial intermembrane space import and assembly protein 40
tetur28g00940	3999	7.07836	7.39729	0.0635817	Up	0.109597	n/a:PREDICTED: voltage-gated calcium channel alpha
tetur08g06350	1539	0.216583	0.265487	0.293722	Up	0.0823438	n/a:sialin, putative
tetur07g03180	1458	0.0994715	0.01	-3.31428	Down	0.151158	n/a:neuromedin-K receptor
tetur18g01200	770	65.5863	73.9601	0.173353	Up	0.352573	n/a:PREDICTED: similar to ubiquitin-conjugating enzyme E2W
tetur21g00840	624	344.749	229.266	-0.588524	Down	0.727435	n/a:Hypothetical protein
tetur28g02140	1791	1.46979	1.69899	0.209062	Up	0.145902	n/a:CG12283
tetur05g03600	879	63.0241	62.8813	-0.00327256	Down	0.039647	n/a:hypothetical protein TRIADDRAFT_52099
tetur25g00580	3514	0.901667	1.16458	0.36915	Up	0.185355	n/a:PREDICTED: Abelson helper integration site 1
tetur08g02640	643	17.7909	17.2249	-0.0466439	Down	0.118681	n/a:conserved hypothetical protein
tetur07g01280	586	1021.78	843.237	-0.27708	Down	0.515119	n/a:Hypothetical protein
tetur23g00810	2322	8.03519	6.51021	-0.303629	Down	0.362825	n/a:unnamed protein product
tetur29g00860	1334	9.36848	9.13202	-0.0368802	Down	0.0874051	n/a:WW/Rsp5/WWP
tetur21g02120	2882	23.7452	19.7197	-0.268001	Down	0.436734	n/a:unnamed protein product
tetur439g00010	1200	0.01	0.187267	4.22702	Up	0.228765	n/a:conserved hypothetical protein
tetur03g05420	1592	12.5223	12.4863	-0.00415354	Down	0.0373759	n/a:Homeodomain-like
tetur01g09320	830	0.330195	0.0793595	-2.05684	Down	0.243495	-
tetur09g05180	1248	0.510621	0.70799	0.471475	Up	0.173415	-
tetur04g01070	747	1.44739	1.55495	0.103414	Up	0.086886	n/a:hippocalcin-like protein 1
tetur59g00050	879	0.0307333	0.0136853	-1.16717	Down	0.0662838	-
tetur13g00160	3084	26.4911	27.8453	0.0719262	Up	0.167575	C/EBP:CCAAT/enhancer binding protein
tetur13g01910	1131	220.162	227.964	0.0502437	Up	0.1472	n/a:CaaX prenyl proteinase Rce1
tetur13g00460	651	3.47499	4.33345	0.318507	Up	0.301084	n/a:Hypothetical protein
tetur15g01650	314	7.16385	17.4492	1.28436	Up	0.801538	n/a:Hypothetical protein
tetur04g02590	642	0.75299	0.519302	-0.536057	Down	0.191324	n/a:PREDICTED: similar to High-affinity cationic amino acid transporter-1
tetur01g16110	1029	1.44351	0.795489	-0.859662	Down	0.351535	bZIP_1:bZIP transcription factor
tetur14g00740	690	0.298414	0.123434	-1.27357	Down	0.188826	n/a:Hypothetical protein
tetur13g01540	194	0.290996	0.728528	1.32398	Up	0.313802	n/a:Hypothetical protein
tetur07g05910	1170	8.44913	6.77177	-0.31927	Down	0.38638	n/a:Scramblase
tetur12g02120	303	10.381	14.08	0.439704	Up	0.535137	n/a:Hypothetical protein
tetur02g00420	1248	6.37728	5.5636	-0.19692	Down	0.244436	n/a:Hypothetical protein
tetur17g00760	2697	0.885666	1.01279	0.193501	Up	0.110408	n/a:dystrophin
tetur02g14100	2733	1.95735	2.01649	0.0429481	Up	0.0594381	n/a:Hypothetical protein
tetur06g01780	1207	30.8723	23.2809	-0.407167	Down	0.574784	n/a:splicing factor, arginine/serine-rich 9
tetur02g08290	2470	9.31016	9.65337	0.052226	Up	0.104179	n/a:SWI/SNF related, matrix associated, actin dependent regulator of chromatin, subfamily e, member 1
tetur19g01780	2079	0.398875	0.352909	-0.176641	Down	0.0749465	-
tetur29g01150	1431	35.1169	39.8631	0.182888	Up	0.351567	n/a:Hypothetical protein
tetur05g06950	2277	0.415658	0.664223	0.67627	Up	0.211343	n/a:spondin-1 precursor
tetur08g06430	1096	47.4878	40.9918	-0.21222	Down	0.396827	n/a:3-oxoacyl-
tetur01g02200	1572	6.08007	4.93757	-0.300287	Down	0.327915	n/a:suppressor of fused homolog
tetur05g04460	1617	5.71374	6.94064	0.280634	Up	0.328369	n/a:vesicular glutamate transporter 1
tetur03g08060	659	6.05375	5.55049	-0.125214	Down	0.171793	n/a:hypothetical protein
tetur12g00550	890	178.418	160.125	-0.156071	Down	0.348096	n/a:C-factor
tetur26g01010	2340	15.4573	17.8672	0.209029	Up	0.349036	n/a:PREDICTED: similar to NHL
tetur30g01360	358	5.95605	9.61415	0.690803	Up	0.613458	n/a:hypothetical protein StAA4_21417
tetur23g01520	2599	10.3897	9.77478	-0.0880171	Down	0.158296	n/a:RhoGAP
tetur01g11520	377	2.31084	1.52025	-0.604111	Down	0.35293	n/a:Hypothetical protein
tetur02g15186	303	86.454	63.2386	-0.451128	Down	0.638505	-
tetur348g00020	1314	12.0166	13.2124	0.136864	Up	0.23746	n/a:major facilitator superfamily domain-containing protein 10
tetur44g00210	2801	16.9731	19.6485	0.211165	Up	0.356563	n/a:PREDICTED: hypothetical protein
tetur483g00020	297	1.24148	2.29141	0.884175	Up	0.435533	n/a:Hypothetical protein
tetur38g00170	776	0.845439	1.46129	0.78947	Up	0.337519	n/a:Hypothetical protein
tetur18g01210	1806	1.21752	1.33994	0.138222	Up	0.0980468	-
tetur27g00510	1450	5.21051	4.9663	-0.0692532	Down	0.105639	n/a:charged multivesicular body protein 6
tetur17g00190	3777	8.31879	7.80222	-0.0924899	Down	0.14999	n/a:Armadillo-type fold
tetur08g05420	795	285.49	243.667	-0.228535	Down	0.452177	n/a:ribosomal protein L13
tetur13g01900	1014	7.94647	6.34184	-0.325413	Down	0.385536	n/a:CaaX prenyl proteinase Rce1
tetur04g09070	1488	1.0806	1.35935	0.331083	Up	0.185257	n/a:pyridine nucleotide-disulfide oxidoreductase domain-containing protein 1
tetur02g13380	3399	8.39967	9.50338	0.178107	Up	0.259717	n/a:PREDICTED: hypothetical protein
tetur01g01750	1208	45.818	43.0138	-0.0911166	Down	0.213289	n/a:phosphatidic acid phosphatase type 2B
tetur03g04050	740	9.87374	5.8497	-0.755234	Down	0.639705	n/a:Thioredoxin-like protein 4A
tetur05g01330	2493	2.09553	2.2368	0.0941243	Up	0.092142	n/a:beta-catenin protein like
tetur15g01580	545	27.3668	35.1385	0.360626	Up	0.544124	n/a:Mitochondrial import inner membrane translocase subunit Tim8 A
tetur03g09610	1227	40.9477	38.4121	-0.0922233	Down	0.211472	n/a:G-protein beta WD-40 repeat, region
tetur09g05150	2748	51.0093	45.4473	-0.166566	Down	0.34417	n/a:endoplasmin
tetur03g05100	1449	4.40109	6.20062	0.494551	Up	0.463403	n/a:Hypothetical protein
tetur16g01640	3381	1.62745	1.34536	-0.274611	Down	0.174032	tra-1:C. elegans homolog of tra-1, a sex determinant gene
tetur28g00350	908	0.0776997	0.0509616	-0.608499	Down	0.0756927	n/a:Hypothetical protein
tetur16g03270	1493	0.273668	0.234396	-0.223476	Down	0.0722536	n/a:GF12948
tetur18g02930	1686	15.0361	14.8048	-0.0223703	Down	0.0682629	n/a:PREDICTED: similar to npdc-1
tetur10g04140	1306	37.2818	41.1692	0.143094	Up	0.294562	n/a:U8 snoRNA-decapping enzyme
tetur35g00380	900	1.20118	1.18386	-0.0209551	Down	0.043443	n/a:Hypothetical protein
tetur13g04550	923	19.5175	18.1483	-0.104934	Down	0.20547	-
tetur04g04650	1029	17.8621	16.373	-0.125579	Down	0.243235	n/a:cleavage and polyadenylation specificity factor subunit 4
tetur04g07960	171	984.253	723.215	-0.444605	Down	0.65184	-
tetur04g01640	1655	2.82716	3.1455	0.153936	Up	0.150185	n/a:Protein of unknown function NEP
tetur16g00470	578	3.25812	3.37298	0.0499862	Up	0.0744598	n/a:Hypothetical protein
tetur18g00940	2471	25.0186	24.9029	-0.0066873	Down	0.0523003	n/a:pdz domain protein arc, putative
tetur07g02420	1211	1.0753	1.36736	0.346649	Up	0.191746	n/a:Hypothetical protein
tetur10g05390	3481	4.54856	3.91688	-0.215705	Down	0.230582	n/a:Adhesion, bacterial
tetur19g00350	1825	0.123445	0.0557528	-1.14675	Down	0.116151	n/a:Leucine-rich repeat, cysteine-containing subtype
tetur22g00570	1919	6.03109	4.42888	-0.445476	Down	0.432418	n/a:Hypothetical protein
tetur06g01800	717	0.548623	0.110407	-2.31298	Down	0.330932	n/a:72 kDa inositol polyphosphate 5-phosphatase
tetur01g04580	1327	13.5232	12.0671	-0.164358	Down	0.269288	SP15/C:Serine protease, clip domain
tetur05g07120	5168	10.4543	10.5893	0.0185245	Up	0.0626176	n/a:cell wall surface anchor family protein
tetur12g03300	1394	29.6887	35.9012	0.27412	Up	0.45938	n/a:AGAP001980-PA
tetur01g11210	3111	8.01792	6.96016	-0.204109	Down	0.269223	n/a:Translation elongation/initiation factor/Ribosomal, beta-barrel
tetur41g00190	1048	7.09267	5.80384	-0.28932	Down	0.337389	-
tetur19g00700	1068	90.2159	85.061	-0.0848839	Down	0.203459	n/a:FAS-associated factor 2
tetur15g02050	593	218.755	227.391	0.0558592	Up	0.16764	-
tetur30g02310	1989	29.423	33.5754	0.190462	Up	0.359127	n/a:HECT
tetur16g00980	1331	35.4053	32.43	-0.126636	Down	0.27383	n/a:developmentally-regulated GTP-binding protein 2
tetur12g00570	936	0.597866	0.666748	0.157318	Up	0.0829602	n/a:C-signal
tetur08g06220	210	37.4166	31.6184	-0.242916	Down	0.426935	-
tetur06g02540	507	0.745875	0.929014	0.316767	Up	0.148108	-
tetur21g01480	315	3.41309	2.71331	-0.331025	Down	0.27993	n/a:PREDICTED: similar to polybromo-1
tetur12g01150	411	5.38987	2.01663	-1.41831	Down	0.690027	n/a:Hypothetical protein
tetur18g03190	1377	9.58316	10.7036	0.159527	Up	0.248134	n/a:PREDICTED: similar to zinc/iron transporter
tetur32g00400	1092	10.1688	9.78268	-0.0558485	Down	0.117092	n/a:inositol monophosphatase 1
tetur01g10720	2244	2.35122	1.91225	-0.298138	Down	0.221335	BAGPCR2:G-protein coupled receptor
tetur01g05570	816	23.4219	32.5504	0.474816	Up	0.617124	n/a:Hypothetical protein
tetur600g00010	417	50.2789	49.5044	-0.0223963	Down	0.0784505	n/a:M-phase phosphoprotein 8
tetur19g03190	1194	3.7446	4.11376	0.135646	Up	0.155992	n/a:Hypothetical protein
tetur01g15290	1602	0.54348	0.332433	-0.709163	Down	0.193498	Homeobox:Homeobox domain
tetur02g09000	238	2.52649	4.5274	0.841547	Up	0.548861	n/a:Hypothetical protein
tetur34g00850	879	20.2964	18.5099	-0.132931	Down	0.252612	n/a:Hypothetical protein
tetur08g06450	1464	3.1335	3.68631	0.2344	Up	0.221043	Insulin-3:Insulin Related Peptide Precursor.
tetur03g08560	1859	2.04835	2.76247	0.431499	Up	0.307151	n/a:hypothetical protein
tetur19g01400	219	7.7923	5.78083	-0.430771	Down	0.458893	n/a:Hypothetical protein
tetur01g10150	2334	0.226698	0.377537	0.735843	Up	0.16472	n/a:WD40 repeat-like-containing domain
tetur03g06620	582	1.19613	0.79191	-0.594968	Down	0.257381	n/a:Hypothetical protein
tetur26g00330	300	0.01	0.341606	5.09426	Up	0.319999	n/a:PREDICTED: neurogenic locus notch homolog protein 2-like
tetur05g09050	3018	3.03993	2.74004	-0.149836	Down	0.145967	n/a:Aldehyde dehydrogenase, C-terminal
tetur20g00960	294	5.09584	4.83796	-0.074924	Down	0.108299	n/a:Hypothetical protein
tetur26g00420	696	3.68085	2.74863	-0.421324	Down	0.343164	n/a:Hypothetical protein
tetur01g01220	780	3.44597	3.6044	0.064849	Up	0.0872753	n/a:50S ribosomal protein L14
tetur07g03100	615	97.3948	109.779	0.172682	Up	0.358315	n/a:alpha-1,3-mannosyl-glycoprotein 4-beta-N-acetylglucosaminyltransferase A
tetur10g05200	672	14.3592	15.2244	0.08441	Up	0.16459	n/a:Vesicle transport protein SEC20
tetur06g02310	897	0.573426	0.618282	0.108656	Up	0.0634287	n/a:otoferlin
tetur10g00150	4713	4.31599	5.03863	0.223342	Up	0.242651	n/a:nucleolin protein Nsr1, putative
tetur18g01520	976	19.2021	18.563	-0.0488342	Down	0.122121	n/a:Zinc finger, RING-CH-type
tetur27g00500	1307	21.7563	18.5036	-0.233624	Down	0.389203	n/a:Peptidase C48, SUMO/Sentrin/Ubl1
tetur01g15020	1570	4.49482	3.61347	-0.314882	Down	0.300467	n/a:F-box domain, Skp2-like
tetur02g05200	1295	0.334552	0.14801	-1.17654	Down	0.198754	n/a:decaprenyl-diphosphate synthase subunit 2
tetur07g00330	1397	30.572	35.5548	0.217836	Up	0.398968	n/a:COP9 signalosome complex subunit 4
tetur04g00970	3438	14.0428	12.1901	-0.20412	Down	0.319804	n/a:DZF
tetur02g01550	1027	0.583221	0.551403	-0.0809356	Down	0.0559341	n/a:Hypothetical protein
tetur12g04200	279	11.5096	15.64	0.442403	Up	0.545325	n/a:Hypothetical protein
tetur24g01200	1157	6.10679	8.71553	0.513174	Up	0.52177	n/a:Hypothetical protein
tetur05g08780	2017	14.2241	15.5168	0.125484	Up	0.233599	n/a:conserved hypothetical protein
tetur35g00970	910	1.05295	0.345753	-1.60662	Down	0.401434	SPH22:Serine protease homologue
tetur35g00270	1210	0.898169	0.90177	0.00577179	Up	0.0337097	n/a:Hypothetical protein
tetur05g07470	1203	57.8841	70.1742	0.277772	Up	0.491597	FPPS:Farnesyl diphosphate synthase
tetur17g01050	2910	3.15254	2.57208	-0.293581	Down	0.244825	n/a:Tyrosine-protein kinase, catalytic domain
tetur07g01740	2444	9.7423	7.77949	-0.324587	Down	0.404549	n/a:Toll-like receptor, leucine rich repeat-containing
tetur01g02310	1587	2.42956	2.56376	0.0775633	Up	0.0875024	n/a:Hypothetical protein
tetur03g06840	202	9.40589	5.54639	-0.762015	Down	0.634839	n/a:Hypothetical protein
tetur01g06730	855	0.01	0.103793	3.37564	Up	0.15184	SP18:Serine protease
tetur09g03830	1046	0.453902	1.1637	1.35827	Up	0.39368	Ets:Ets-domain
tetur08g07620	1233	0.794154	0.887667	0.160599	Up	0.0916553	n/a:Neurotransmitter-gated ion-channel
tetur10g02140	1086	4.44627	4.12317	-0.10884	Down	0.134157	n/a:F-box domain, Skp2-like
tetur02g01090	327	6.79934	3.14603	-1.11186	Down	0.676952	n/a:thymidylate synthase
tetur15g01680	1752	1.43634	1.52632	0.0876554	Up	0.0797482	n/a:Hypothetical protein
tetur02g00510	534	5.9116	5.58195	-0.0827807	Down	0.122705	n/a:neprilysin
tetur07g06930	1949	13.9331	13.6274	-0.0320058	Down	0.0840309	n/a:Gpi16 subunit, GPI transamidase component
tetur30g01120	528	0.01	0.059716	2.57812	Up	0.108169	n/a:unnamed protein product
tetur33g00450	1224	113.023	152.417	0.431412	Up	0.634871	n/a:guanine nucleotide-binding protein G
tetur10g00570	177	0.319202	0.477735	0.581741	Up	0.16206	n/a:Hypothetical protein
tetur02g15091	858	11.016	11.4439	0.0549781	Up	0.111738	n/a:hypothetical protein
tetur486g00030	375	11.0567	4.62273	-1.2581	Down	0.759068	n/a:Nse4
tetur08g00400	1009	1078.75	1050.38	-0.0384561	Down	0.126955	n/a:thioredoxin peroxidase
tetur11g04700	1471	0.651546	0.770343	0.241634	Up	0.113458	n/a:Lipase
tetur01g02320	818	31.1475	34.6733	0.154709	Up	0.305107	TuGSTo01:Glutathione S-transferase, class omega
tetur25g01970	2989	9.97235	7.94419	-0.328034	Down	0.414963	n/a:protein arginine n-methyltransferase
tetur05g01390	1047	11.1801	15.6389	0.484199	Up	0.570599	n/a:ATP synthase mitochondrial F1 complex assembly factor 2
tetur16g01110	1687	3.32075	3.56416	0.102053	Up	0.117059	-
tetur16g01140	1598	6.48651	6.62455	0.0303778	Up	0.0695931	n/a:Hypothetical protein
tetur24g00350	2630	1.19078	0.96438	-0.304239	Down	0.163033	n/a:FERM/acyl-CoA-binding protein, 3-helical bundle
tetur13g04410	1128	0.0909525	0.800675	3.13803	Up	0.424924	n/a:Hypothetical protein
tetur10g01260	435	0.426117	0.698245	0.712482	Up	0.221076	n/a:Hypothetical protein
tetur14g02930	1409	15.3673	16.2262	0.078457	Up	0.164233	n/a:tubulin-specific chaperone cofactor E-like protein
tetur09g00160	174	100.953	156.132	0.629082	Up	0.736422	-
tetur15g00150	2471	0.0467964	0.0240431	-0.960772	Down	0.0657647	LRR-GPCR2:Leucine Repeat Rich G-protein coupled receptor
tetur27g02430	2033	12.618	13.7432	0.12324	Up	0.216177	n/a:vacuolar protein sorting-associated protein 45
tetur571g00010	1202	57.7775	60.7923	0.0733833	Up	0.181137	-
tetur05g08480	1302	151.961	160.413	0.0780944	Up	0.206249	n/a:lysophospholipase
tetur01g01190	156	0.01	0.324066	5.01822	Up	0.310265	n/a:Hypothetical protein
tetur01g13550	833	58.9159	58.7615	-0.00378581	Down	0.039647	n/a:Vacuolar ATP synthase 21 kDa proteolipid subunit
tetur10g04460	2260	15.2141	16.061	0.0781575	Up	0.163779	n/a:Zinc finger, RanBP2-type
tetur36g00090	1392	3.7098	5.37364	0.534557	Up	0.459931	n/a:glutamate-gated chloride channel
tetur19g01290	828	9.65391	9.52238	-0.0197927	Down	0.0616118	-
tetur17g00570	1302	0.095789	0.0680096	-0.494122	Down	0.0743949	n/a:lipase 1 precursor
tetur05g02630	459	4.40997	4.79231	0.119952	Up	0.149374	n/a:Short-chain dehydrogenase/reductase SDR
tetur04g07060	501	0.209768	0.01	-4.39072	Down	0.243592	n/a:Hypothetical protein
tetur16g01670	905	3.24546	3.37187	0.0551282	Up	0.0815651	n/a:zinc finger protein 713
tetur02g01170	465	6.01692	3.8284	-0.652284	Down	0.532217	n/a:Hypothetical protein
tetur03g08310	1911	29.1748	26.7505	-0.125162	Down	0.266822	-
tetur28g01910	3026	2.43839	3.31372	0.442523	Up	0.3394	n/a:Uncharacterised protein family UPF0118
tetur84g00010	1253	0.01	0.0961869	3.26584	Up	0.150672	n/a:glucose dehydrogenase
tetur29g00560	666	0.200201	0.0671824	-1.57529	Down	0.165207	Homeobox:Homeobox domain
tetur02g14871	1470	0.0271701	0.0379446	0.481875	Up	0.0523652	n/a:hypothetical protein
tetur07g01810	423	10.3996	6.44866	-0.689453	Down	0.623061	-
tetur16g02490	372	1.74545	2.12441	0.283463	Up	0.201739	n/a:zfpl1, putative
tetur09g01980	2227	2.34265	2.10455	-0.15463	Down	0.13406	ABCGinc-01:ABC-transporter, class G, incomplete
tetur26g00780	1093	38.6247	35.1748	-0.13498	Down	0.278373	n/a:Hypothetical protein
tetur01g04390	1551	120.41	113.6	-0.0839984	Down	0.205048	n/a:Nucleosome assembly protein (NAP)
tetur08g06480	1317	0.426139	0.399813	-0.0919969	Down	0.056875	n/a:Hypothetical protein
tetur04g02580	1628	22.4668	25.5418	0.185066	Up	0.345143	n/a:sodium-bile acid cotransporter
tetur12g03100	527	4.90658	3.79448	-0.370817	Down	0.353027	n/a:Hypothetical protein
tetur17g03070	1332	0.01	0.08352	3.06212	Up	0.130945	n/a:Hypothetical protein
tetur10g05670	2913	0.139142	0.129404	-0.104676	Down	0.0461359	n/a:sidestep protein, putative
tetur27g01580	1541	4.34157	4.34298	0.000470125	Up	0.0324119	n/a:protein arginine N-methyltransferase 6
tetur02g07930	594	0.100895	0.01	-3.33478	Down	0.151385	n/a:Hypothetical protein
tetur37g01020	1838	0.873154	0.487242	-0.841597	Down	0.274901	n/a:M-phase inducer phosphatase
tetur18g00480	162	709.435	784.988	0.146	Up	0.337486	-
tetur10g05550	411	0.945905	2.19744	1.21605	Up	0.496366	-
tetur18g00510	189	5.10927	4.48668	-0.187469	Down	0.216436	n/a:Hypothetical protein
tetur09g06600	1562	15.1142	21.0325	0.47672	Up	0.594673	n/a:protein midA homolog, mitochondrial precursor
tetur01g14540	1423	13.6936	14.1827	0.0506253	Up	0.11508	n/a:Ras-association
tetur12g02790	1080	0.405503	0.258294	-0.650701	Down	0.161119	zf-C2H2:Zinc finger, C2H2 type
tetur25g02030	2992	11.0663	9.49583	-0.220813	Down	0.320777	n/a:Hypothetical protein
tetur06g04690	2488	11.9848	9.44612	-0.343419	Down	0.446499	n/a:ATP-dependent metalloprotease FtsH
tetur13g03000	1516	14.8079	16.3302	0.141185	Up	0.253585	-
tetur63g00110	1089	0.01	0.0307983	1.62285	Up	0.0675492	-
tetur36g00720	768	1.80365	3.77456	1.06539	Up	0.571994	n/a:PREDICTED: similar to CG9896-PA
tetur30g00280	1979	41.5603	40.4169	-0.0402457	Down	0.117157	n/a:LIM binding protein
tetur07g03710	1060	57.9342	60.3674	0.0593545	Up	0.160664	n/a:ras-related protein Rab-8A
tetur04g05460	2828	8.10645	8.12197	0.00275943	Up	0.0359483	-
tetur19g01840	992	96.7824	129.677	0.4221	Up	0.626695	n/a:CD63 antigen
tetur36g01040	517	28.3757	36.4558	0.361493	Up	0.545682	n/a:Mitochondrial 39S ribosomal protein L23
tetur26g02760	660	135.952	115.104	-0.240159	Down	0.457238	-
tetur31g00120	1920	2.18315	3.05403	0.484306	Up	0.347317	-
tetur11g00070	3090	13.5391	11.0632	-0.291368	Down	0.411589	-
tetur20g01800	1374	2.923	3.13689	0.101885	Up	0.110213	n/a:Hypothetical protein
tetur25g00040	1667	29.7508	28.7411	-0.0498181	Down	0.131724	n/a:ubiquitin-like 7
tetur19g03240	2309	8.61537	8.4225	-0.0326642	Down	0.0752709	n/a:Origin recognition complex, subunit 3
tetur07g02680	816	0.0318879	0.01	-1.67301	Down	0.0676789	-
tetur08g07650	2129	11.1087	8.56929	-0.374436	Down	0.462397	n/a:replication factor C large subunit
tetur23g01610	1420	5.70801	5.18415	-0.138882	Down	0.178574	n/a:Hypothetical protein
tetur01g03240	1074	174.421	208.005	0.254041	Up	0.474466	n/a:phosphatidylethanolamine-binding protein
tetur19g02990	896	2.85634	1.70362	-0.745566	Down	0.437707	n/a:Hypothetical protein
tetur05g06150	1934	4.79598	4.84924	0.0159345	Up	0.0506132	n/a:ras-related protein Rab-3C
tetur01g04720	1983	14.383	15.9142	0.145955	Up	0.263513	n/a:Metal-dependent phosphohydrolase, HD domain
tetur09g01520	954	7.59571	9.61679	0.340371	Up	0.419927	n/a:Ras small GTPase, Rab type
tetur11g04770	1113	2.35321	2.17972	-0.110487	Down	0.104471	n/a:PREDICTED: similar to kelch domain containing 3
tetur03g03620	1083	0.469821	0.883882	0.911743	Up	0.286808	n/a:Hypothetical protein
tetur02g04190	411	0.01	0.0482358	2.2701	Up	0.0949971	-
tetur08g04660	2356	14.2828	11.7934	-0.2763	Down	0.406301	n/a:sulfate transporter
tetur03g00340	1193	6.05185	7.20268	0.251158	Up	0.30595	n/a:NAD-dependent deacetylase sirtuin-6
tetur21g00050	1428	2.14629	2.45795	0.195611	Up	0.164168	n/a:unnamed protein product
tetur36g00900	2344	25.8168	25.2647	-0.0311899	Down	0.0925313	n/a:Molybdopterin synthase/thiamin biosynthesis sulphur carrier, beta-grasp
tetur06g06658	1326	12.8112	9.9187	-0.369183	Down	0.475472	n/a:n/a
tetur01g09930	639	1.2697	1.82595	0.524162	Up	0.290604	SPHp:Serine protease homologue
tetur26g00920	1664	6.81942	5.68677	-0.262042	Down	0.309454	n/a:PREDICTED: hypothetical protein
tetur31g01190	1208	7.76407	7.98088	0.0397338	Up	0.0847447	TFIIIA :Transcription factor IIIA
tetur33g00760	1077	165.545	103.46	-0.678155	Down	0.755726	n/a:Nucleotide-binding, alpha-beta plait
tetur15g03320	147	1.47412	2.41309	0.711023	Up	0.397541	n/a:Hypothetical protein
tetur25g00850	673	0.448757	0.124226	-1.85297	Down	0.274739	n/a:Hypothetical protein
tetur07g01680	2933	29.8234	28.8285	-0.0489515	Down	0.131465	n/a:unnamed protein product
tetur31g01680	1691	1.04609	1.26208	0.270786	Up	0.154597	n/a:PREDICTED: hypothetical protein
tetur01g03080	2527	267.835	223.182	-0.263124	Down	0.488807	n/a:importin subunit alpha-7
tetur06g03560	5258	0.01	0.0158753	0.666779	Up	0.0525599	TuABCC-20:ABC-transporter, class C
tetur10g04910	1091	31.1081	28.1502	-0.144147	Down	0.286159	n/a:mediator of RNA polymerase II transcription subunit 19
tetur459g00020	609	1.15623	0.462454	-1.32204	Down	0.388132	n/a:Hypothetical protein
tetur05g02580	1397	12.839	11.9351	-0.105328	Down	0.193466	n/a:cysteine and histidine-rich domain-containing protein 1
tetur14g02470	1490	243.594	244.803	0.00714264	Up	0.0606709	n/a:elongation factor-1 gamma
tetur22g00150	1802	16.5787	16.1464	-0.0381227	Down	0.101162	n/a:FERM/acyl-CoA-binding protein, 3-helical bundle
tetur06g06200	1100	4.51777	6.97984	0.627583	Up	0.545584	n/a:Protein of unknown function DUF947
tetur14g03800	297	1.9205	0.17812	-3.43056	Down	0.61508	n/a:PREDICTED: similar to PMP1 protein
tetur01g04140	366	0.208633	0.452489	1.11691	Up	0.224677	n/a:Hypothetical protein
tetur10g02380	3295	11.2462	9.71241	-0.211537	Down	0.310687	n/a:PHD finger protein 12
tetur21g00520	2115	4.9841	4.96246	-0.00627609	Down	0.0406852	n/a:Ankyrin repeat, sub-type
tetur95g00060	360	72.3136	70.2871	-0.041006	Down	0.122153	-
tetur22g01880	230	5.6553	6.16108	0.123581	Up	0.16738	n/a:Hypothetical protein
tetur03g05310	204	24.2137	30.8965	0.351623	Up	0.528583	n/a:guanine nucleotide-binding protein G
tetur01g02670	610	2845.65	3087.17	0.117527	Up	0.287068	n/a:MD-2-related lipid-recognition
tetur18g03540	941	11.8184	11.6694	-0.0183032	Down	0.0636234	dHand:asic helix-loop-helix transcription factor HAND2
tetur01g16080	2252	12.5482	12.7638	0.0245775	Up	0.0677438	n/a:unnamed protein product
tetur33g01100	1293	7.54781	7.72788	0.0340136	Up	0.0743625	n/a:PREDICTED: hypothetical protein
tetur38g00270	11274	1.24415	1.18687	-0.0679866	Down	0.0662514	n/a:Hypothetical protein
tetur05g08220	927	70.9475	79.2658	0.159948	Up	0.339108	n/a:Hypothetical protein
tetur08g05810	385	3.3718	2.17352	-0.633483	Down	0.427195	n/a:Hypothetical protein
tetur08g03940	1629	20.0141	16.7528	-0.256611	Down	0.414347	n/a:post-GPI attachment to proteins factor 3 precursor
tetur06g04380	945	0.435375	0.653508	0.585945	Up	0.191227	n/a:Hypothetical protein
tetur06g04500	749	24.9941	29.1591	0.222356	Up	0.391376	-
tetur02g00850	194	0.103989	0.01	-3.37837	Down	0.15184	n/a:Hypothetical protein
tetur05g07170	1680	39.6245	36.7923	-0.106993	Down	0.2433	n/a:WD40 repeat-containing protein
tetur01g10690	3111	1.95479	2.41178	0.303085	Up	0.225034	n/a:PDZ/DHR/GLGF
tetur12g01830	993	197.1	183.886	-0.100116	Down	0.24502	TuPap-40:Cathepsin L
tetur06g00670	4410	3.98577	4.51917	0.181198	Up	0.1983	n/a:Immunoglobulin E-set
tetur27g02420	1148	12.7671	10.7307	-0.250688	Down	0.367887	n/a:THO complex subunit 7 homolog
tetur08g01940	1622	6.9413	8.20486	0.241275	Up	0.310428	n/a:hypothetical protein
tetur19g00530	2073	9.20319	9.08204	-0.0191184	Down	0.0604438	n/a:Arrestin, N-terminal
tetur07g01070	2585	3.95259	4.03705	0.0305068	Up	0.0613198	n/a:exocyst complex component 7
tetur26g01550	1383	0.166107	0.193826	0.22265	Up	0.0655376	n/a:transmembrane protein 135
tetur11g05560	165	1.24638	2.06279	0.726853	Up	0.376452	n/a:Hypothetical protein
tetur10g05700	3369	2.10751	1.93633	-0.122218	Down	0.10791	-
tetur28g01320	1431	5.60105	5.22114	-0.101331	Down	0.139641	-
tetur09g03380	1293	0.0334342	0.0463169	0.470216	Up	0.0523327	-
tetur05g05910	615	0.01	0.0564965	2.49816	Up	0.107488	n/a:PLC-like phosphodiesterase, TIM beta/alpha-barrel domain
tetur16g04106	1071	0.066079	0.01	-2.72419	Down	0.119103	TuGR264:Chemosensory Receptor, Gustatory receptor family
tetur35g00180	552	2.16614	1.46909	-0.560204	Down	0.328824	-
tetur18g03250	1364	2.53022	2.87493	0.184267	Up	0.16498	n/a:trans-sialidase
tetur28g01330	957	18.571	22.5505	0.280108	Up	0.443255	-
tetur18g00160	4099	20.3129	17.9612	-0.177508	Down	0.31948	n/a:lethal
tetur02g07470	783	0.036368	0.0483231	0.410043	Up	0.0520083	-
tetur08g02390	1561	51.2929	48.7955	-0.0720139	Down	0.179093	n/a:glutamine-oxaloacetic transaminase
tetur08g06730	1758	10.8514	9.71908	-0.158997	Down	0.249075	n/a:solute carrier family 2
tetur21g01120	495	99.7929	95.5571	-0.0625726	Down	0.165012	n/a:RecName: Full
tetur01g05670	1367	12.2639	12.6471	0.0443772	Up	0.0983388	n/a:Non-specific serine/threonine protein kinase
tetur04g04810	144	0.191725	0.0996365	-0.944292	Down	0.130459	n/a:Hypothetical protein
tetur06g00160	216	18.1745	18.6198	0.0349218	Up	0.0900006	n/a:senescence-associated protein
tetur03g04320	417	0.114629	0.01	-3.51889	Down	0.161605	n/a:Zinc finger, C2H2-type
tetur20g02620	624	2.97634	2.9415	-0.0169897	Down	0.045779	n/a:Galactose-binding domain-like
tetur11g01900	3276	0.716386	0.599961	-0.25587	Down	0.116281	n/a:PREDICTED: similar to Solute carrier family 12, member 1
tetur07g05290	215	9.96561	8.62085	-0.209127	Down	0.297709	n/a:Hypothetical protein
tetur15g02530	2238	4.5663	5.93353	0.377862	Up	0.386639	n/a:7TM GPCR, rhodopsin-like
tetur09g01650	2028	5.21323	4.29384	-0.279909	Down	0.294303	n/a:Hypothetical protein
tetur09g07050	2655	0.01	0.0208941	1.06309	Up	0.0529167	-
tetur02g00740	1988	44.1917	49.4468	0.1621	Up	0.330024	HLH:Helix-loop-helix DNA-binding domain
tetur02g02090	1046	28.3566	23.7853	-0.253614	Down	0.426092	-
tetur13g03300	515	220.002	195.319	-0.171684	Down	0.364902	n/a:Signal recognition particle 19 kDa protein
tetur352g00020	1014	4.00629	3.93647	-0.0253626	Down	0.0588541	n/a:Hypothetical protein
tetur04g06570	504	2.80045	3.40355	0.281384	Up	0.24635	n/a:Lipopolysaccharide-induced tumor necrosis factor-alpha factor homolog
tetur10g05804	660	0.553223	0.383274	-0.529486	Down	0.16446	-
tetur05g02460	1125	0.01	0.0407427	2.02654	Up	0.0818247	n/a:Hypothetical protein
tetur02g07400	243	5.95688	4.70912	-0.339098	Down	0.358121	-
tetur05g06370	1517	1.00363	1.20652	0.26562	Up	0.148238	n/a:Hypothetical protein
tetur05g02310	1101	0.200817	0.189387	-0.0845405	Down	0.0450652	n/a:Hypothetical protein
tetur08g02560	165	91.8353	83.0583	-0.144925	Down	0.309422	n/a:Hypothetical protein
tetur31g01340	1784	9.37517	9.04726	-0.0513624	Down	0.103335	n/a:Zinc finger, LIM-type
tetur01g08930	1425	16.0224	11.8704	-0.432732	Down	0.540977	n/a:galactosylgalactosylxylosylprotein 3-beta-glucuronosyltransferase 1
tetur32g02000	734	106.505	26.0565	-2.03121	Down	0.906755	n/a:Hypothetical protein
tetur10g02430	935	2.12567	1.737	-0.291324	Down	0.206541	n/a:erythrocyte band 7 integral membrane protein
tetur14g00850	252	3.06844	0.274183	-3.48429	Down	0.707157	n/a:NUDIX hydrolase
tetur10g04610	820	27.5614	31.7824	0.205579	Up	0.381254	n/a:Single-stranded DNA-binding protein, mitochondrial precursor
tetur09g05780	1319	19.0298	15.8664	-0.262294	Down	0.412076	n/a:AT-rich interactive domain-containing protein 3A
tetur03g05760	1781	0.299007	0.33864	0.179576	Up	0.0695283	n/a:Tetratricopeptide-like helical
tetur04g08240	2238	1.79788	1.9081	0.085836	Up	0.0849393	n/a:PREDICTED: similar to solute carrier family 41 member 1
tetur07g02490	810	35.7472	33.2131	-0.10608	Down	0.24038	-
tetur21g00410	1377	2.31131	3.04181	0.396217	Up	0.30449	n/a:sodium-dependent glucose transporter 1
tetur37g00380	1090	63.3832	72.4077	0.192044	Up	0.381124	n/a:nuclear receptor coactivator 6
tetur01g15680	304	0.380031	0.219411	-0.792481	Down	0.170852	n/a:ixodegrin-2A RGD containing protein
tetur11g01380	2163	5.83979	5.74413	-0.0238281	Down	0.0583674	n/a:polypeptide N-acetylgalactosaminyltransferase 1
tetur03g00430	249	10.7331	5.44476	-0.979124	Down	0.705957	n/a:Hypothetical protein
tetur30g00770	621	51.6949	49.8719	-0.0517948	Down	0.139835	n/a:hypothetical protein
tetur09g05980	3759	11.3394	11.7787	0.0548235	Up	0.112225	n/a:U5 small nuclear ribonucleoprotein 200 kDa helicase
tetur26g01540	532	5.30082	2.49182	-1.08901	Down	0.634904	n/a:PREDICTED: hypothetical protein
tetur20g02880	3253	2.76026	2.05619	-0.424831	Down	0.303582	n/a:Peptidase, metallopeptidase
tetur07g04080	2477	11.2744	12.2271	0.117025	Up	0.205924	n/a:Protein phosphatase 2C
tetur08g03400	771	5.44312	4.72511	-0.204084	Down	0.23308	-
tetur18g02040	272	5.48437	2.35491	-1.21965	Down	0.664947	n/a:Hypothetical protein
tetur41g00430	1487	3.27878	3.52447	0.104249	Up	0.118876	-
tetur16g02320	943	17.9689	15.0502	-0.255728	Down	0.406333	n/a:dolichol-phosphate mannosyltransferase
tetur01g09740	4604	27.0765	30.0683	0.151202	Up	0.298975	n/a:PREDICTED: similar to Protein RIC1 homolog
tetur02g02560	1350	2.17964	2.41937	0.150538	Up	0.13406	n/a:BCCIP homolog
tetur03g06480	898	8.36786	9.68037	0.210203	Up	0.295276	n/a:microtubule-associated protein tau
tetur02g04780	150	1.58033	0.792289	-0.996126	Down	0.395335	n/a:Hypothetical protein
tetur01g05390	216	1.64616	1.0615	-0.632992	Down	0.309909	n/a:NADPH oxidase isoform 2
tetur19g01080	2760	1.664	1.95391	0.231704	Up	0.167153	n/a:Hypothetical protein
tetur27g02190	1981	26.0739	23.8575	-0.128163	Down	0.262994	n/a:asparaginyl-tRNA synthetase
tetur30g01810	174	150.016	111.252	-0.431279	Down	0.634709	n/a:PREDICTED: hypothetical protein
tetur01g11740	1381	248.022	261.091	0.0740903	Up	0.189151	klf:Kruppel-like factor
tetur01g16150	1371	15.9941	9.55154	-0.743735	Down	0.684608	n/a:hypothetical protein MM_2923
tetur134g00030	213	24.4184	28.6622	0.231184	Up	0.403705	-
tetur12g04783	1134	0.0892365	0.01	-3.15763	Down	0.141685	n/a:hypothetical protein
tetur16g00030	1373	0.367959	0.383752	0.0606274	Up	0.0496723	n/a:intraflagellar transport 52 homolog
tetur178g00050	1404	0.03612	0.01	-1.8528	Down	0.0802998	-
tetur31g00400	198	42.9926	39.7261	-0.113999	Down	0.246837	n/a:Hypothetical protein
tetur01g13130	1068	2.48834	3.2691	0.39371	Up	0.310849	n/a:Hypothetical protein
tetur01g08460	1245	27.9087	22.7541	-0.294588	Down	0.465155	-
tetur08g06980	1222	22.7527	19.0371	-0.257224	Down	0.423302	n/a:dehydrogenase/reductase SDR family member 7
tetur01g11050	1229	36.0181	38.2977	0.0885377	Up	0.208942	n/a:Hypothetical protein
tetur01g04440	1686	1.95636	2.09973	0.102039	Up	0.0947051	CYP-:Cytochrome P450 - CYP (to be named)
tetur02g08570	1341	85.2184	88.0147	0.0465795	Up	0.143664	n/a:V-type proton ATPase subunit d 2
tetur12g04610	1620	6.40688	5.0469	-0.344226	Down	0.369379	-
tetur11g00520	2616	1.37668	1.22617	-0.16704	Down	0.113912	TuABCG-14:ABC-transporter, class G
tetur02g03260	2196	15.7693	17.3152	0.13492	Up	0.24515	zf-C2H2:Zinc finger, C2H2 type
tetur18g02640	1829	1.46195	2.13763	0.548126	Up	0.323405	NP-R3:G-protein coupled receptor of the B family.
tetur01g07750	255	1.32594	0.01	-7.05087	Down	0.594478	n/a:retinal guanylate cyclase
tetur01g00990	3780	8.22785	7.51784	-0.130197	Down	0.194991	-
tetur03g05450	3554	6.31485	7.39546	0.227894	Up	0.289177	n/a:PREDICTED: similar to v-abl Abelson murine leukemia viral oncogene homolog 2
tetur11g02610	2200	1.48769	1.81008	0.282976	Up	0.186588	Homeobox:Homeobox domain
tetur15g01600	1837	40.301	34.8531	-0.209525	Down	0.391279	n/a:ras-related protein Rab-32
tetur22g02070	1370	33.6926	23.6996	-0.507569	Down	0.640646	n/a:Hypothetical protein
tetur05g03340	2112	3.79866	3.68511	-0.0437829	Down	0.0705665	n/a:CTD
tetur04g06760	3373	5.96762	4.65646	-0.357922	Down	0.372396	n/a:GE11520
tetur33g00470	791	109.717	121.403	0.146027	Up	0.32811	-
tetur10g03410	242	15.6291	14.7698	-0.0815925	Down	0.164233	n/a:Hypothetical protein
tetur33g00800	392	11.2608	10.3741	-0.118322	Down	0.201934	n/a:Hypothetical protein
tetur01g00040	1554	396.806	367.767	-0.10964	Down	0.265849	n/a:Ankyrin repeat
tetur03g04520	970	9.40066	9.90015	0.0746898	Up	0.134352	n/a:unnamed protein product
tetur18g03330	1160	3.90726	4.27098	0.128412	Up	0.150704	n/a:UPF0517 membrane protein CG10671
tetur22g01570	5401	0.405895	0.49773	0.294257	Up	0.105347	n/a:conserved hypothetical protein
tetur07g03790	811	8.68917	9.23089	0.0872514	Up	0.151904	n/a:BolA-like protein
tetur21g03260	1113	0.0440723	0.271242	2.62164	Up	0.238109	-
tetur05g01790	927	9.11711	8.18948	-0.154804	Down	0.226689	n/a:serine-threonine kinase receptor-associated protein
tetur02g08590	534	0.123643	0.35335	1.51492	Up	0.225683	n/a:Hypothetical protein
tetur09g02720	2159	6.37821	6.49251	0.0256247	Up	0.0658296	n/a:carnitine O-palmitoyltransferase 2, mitochondrial precursor
tetur01g11090	1290	4.58269	4.26892	-0.102324	Down	0.128512	n/a:Hypothetical protein
tetur26g02400	1029	111.62	131.748	0.239186	Up	0.456752	n/a:calponin-1
tetur30g02280	1032	4.04763	2.87486	-0.493583	Down	0.395172	n/a:short-chain dehydrogenase/reductase SDR
tetur05g06280	508	2.71321	1.9676	-0.463566	Down	0.321069	n/a:LSM domain-containing protein 1
tetur02g14691	3058	0.489689	0.381927	-0.358569	Down	0.121991	n/a:hypothetical protein
tetur04g01730	1596	1.56043	1.59594	0.0324583	Up	0.0515865	n/a:methionyl-tRNA formyltransferase
tetur35g00890	840	0.0951989	0.114489	0.266198	Up	0.0603465	SPH23:Serine protease homologue
tetur04g01670	1538	5.49988	4.85844	-0.178907	Down	0.214652	n/a:UNC93-like protein MFSD11
tetur08g06210	1694	4.0468	4.46772	0.142757	Up	0.165336	n/a:Hypothetical protein
tetur04g01900	315	0.0771045	3.44566	5.48182	Up	0.768185	n/a:calmodulin
tetur23g01900	3504	18.2618	20.4717	0.164794	Up	0.296509	n/a:Src homology-3, region
tetur05g02880	781	36.825	39.1356	0.087798	Up	0.209363	n/a:Hypothetical protein
tetur07g04140	1314	20.823	25.6145	0.298783	Up	0.468464	n/a:Hypothetical protein
tetur33g00740	1368	0.01	0.081601	3.02859	Up	0.130686	NP-R15:G-protein coupled neuropeptide receptor
tetur19g00600	1195	64.2141	68.1058	0.0848865	Up	0.20109	n/a:PREDICTED: hypothetical protein
tetur23g02080	1645	16.3923	17.8375	0.121895	Up	0.231101	n/a:SPRY domain-containing SOCS box protein 3
tetur03g09660	2105	3.64756	2.60196	-0.48733	Down	0.378399	n/a:DnaJ
tetur14g03710	583	4.34828	2.84875	-0.610118	Down	0.461586	n/a:Protein of unknown function DUF866, eukaryotic
tetur11g05470	486	22.2764	20.4021	-0.126798	Down	0.25498	n/a:Hypothetical protein
tetur17g03180	2528	11.5944	12.034	0.0536883	Up	0.112225	n/a:inwardly rectifying k+ channel, putative
tetur11g02310	2001	17.6648	18.5212	0.0683042	Up	0.153981	n/a:poly
tetur26g01880	933	0.268045	0.143655	-0.899867	Down	0.150023	n/a:Hypothetical protein
tetur17g01100	144	9.13719	18.5177	1.01909	Up	0.763318	n/a:Hypothetical protein
tetur09g04100	1802	6.83418	4.5212	-0.596061	Down	0.528616	WLS:Wntless (Sprinter), WNT secretion-regulating protein
tetur38g00420	1830	21.6214	17.4512	-0.309137	Down	0.468367	n/a:peptidylprolyl isomerase B
tetur02g12060	795	0.918253	0.690824	-0.410573	Down	0.17945	n/a:pre-mRNA-processing factor 6
tetur01g15090	4920	8.44177	7.79864	-0.114323	Down	0.175135	TuABCA-02:ABC-transporter, class A
tetur17g02620	850	0.322811	0.173071	-0.899322	Down	0.16936	n/a:Hypothetical protein
tetur18g00650	322	0.308174	0.208259	-0.565363	Down	0.128512	-
tetur01g02240	1872	1.08928	0.555689	-0.971019	Down	0.326877	n/a:serine
tetur11g05100	1506	0.612348	1.31031	1.09749	Up	0.380443	n/a:adenylate cyclase
tetur02g02440	747	218.044	217.846	-0.00131398	Down	0.0397768	n/a:Translocon-associated protein subunit gamma
tetur08g04300	1949	38.5656	37.8011	-0.0288826	Down	0.0965869	drpr2:Dm draper ortholog
tetur26g01510	660	64.1115	53.7596	-0.254062	Down	0.456687	TuGSTd13:Glutathione S-transferase, class delta
tetur02g14751	1524	0.0550011	0.0601392	0.128845	Up	0.0474012	n/a:hypothetical protein
tetur21g00490	2219	1.70166	2.08709	0.294542	Up	0.206541	n/a:PREDICTED: similar to zinc finger protein, putative
tetur31g02000	306	69.7061	48.6007	-0.520307	Down	0.673123	n/a:Hypothetical protein
tetur48g00010	851	0.0686207	0.0297495	-1.20578	Down	0.0885731	n/a:Hypothetical protein
tetur24g02887	1311	0.0990755	0.330468	1.73791	Up	0.228246	-
tetur266g00010	786	0.0505661	0.01	-2.33817	Down	0.0958082	n/a:Hypothetical protein
tetur09g03750	561	19.3825	25.5451	0.398292	Up	0.555869	n/a:Hypothetical protein
tetur13g03450	728	202.281	211.701	0.0656639	Up	0.188242	-
tetur18g02280	1043	1.71317	2.26331	0.401773	Up	0.268542	n/a:Enhancer of rudimentary homolog
tetur57g00020	1182	0.01	0.0493104	2.30189	Up	0.0952566	n/a:Hypothetical protein
tetur14g04050	5703	0.299586	0.286616	-0.0638487	Down	0.0438972	n/a:chitinase
tetur06g03650	3054	9.95407	11.0331	0.148479	Up	0.23785	n/a:UBA-like
tetur04g08400	3655	0.947438	0.928001	-0.0299052	Down	0.0456168	n/a:PREDICTED: similar to monocarboxylate transporter
tetur14g02920	942	22.6607	22.7665	0.00672009	Up	0.051619	n/a:Hypothetical protein
tetur33g01560	177	1.97605	1.61799	-0.28842	Down	0.199046	n/a:Hypothetical protein
tetur13g04110	1109	8.13402	7.65824	-0.0869575	Down	0.146389	n/a:exosome complex RNA-binding protein Rrp42
tetur08g03430	827	6.14215	5.71197	-0.104754	Down	0.146876	n/a:Hypothetical protein
tetur01g14720	960	0.537566	0.375936	-0.515956	Down	0.158328	n/a:Leucine-rich repeat, cysteine-containing subtype
tetur01g03740	462	27.5647	29.7825	0.111643	Up	0.23613	n/a:Dual specificity phosphatase, subgroup, catalytic domain
tetur12g03830	273	12.4743	11.3313	-0.13865	Down	0.233859	-
tetur12g03060	2101	7.88934	8.64554	0.132051	Up	0.199273	n/a:PREDICTED: hypothetical protein
tetur05g05990	549	34.111	38.9278	0.190568	Up	0.364188	n/a:Hypothetical protein
tetur11g01440	2663	40.4975	35.187	-0.202787	Down	0.378723	n/a:peroxisomal carnitine O-octanoyltransferase
tetur13g03370	3575	15.1454	14.5625	-0.0566266	Down	0.130426	n/a:PREDICTED: similar to TMEM1
tetur14g01140	534	0.01	0.113687	3.507	Up	0.161508	n/a:PREDICTED: similar to BTB
tetur02g14120	1863	0.470537	0.46168	-0.0274149	Down	0.041107	n/a:antigen B membrane protein
tetur02g13780	1437	0.581706	0.917176	0.656908	Up	0.244144	n/a:Hypothetical protein
tetur07g02220	1113	0.0255196	0.01	-1.35161	Down	0.066738	n/a:Hypothetical protein
tetur03g06830	182	17.1128	17.5785	0.038739	Up	0.102654	n/a:Hypothetical protein
tetur09g01380	5618	13.0553	15.8662	0.281321	Up	0.41678	n/a:PREDICTED: similar to alpha-2-macroglobulin receptor
tetur30g00930	4239	2.30062	2.41841	0.0720393	Up	0.0824736	n/a:Src homology-3, region
tetur15g02480	446	4.87629	7.18729	0.559665	Up	0.517974	-
tetur27g02470	468	20.3666	21.4978	0.0779803	Up	0.174064	n/a:PREDICTED: hypothetical protein
tetur15g03780	3873	12.0914	10.1513	-0.252322	Down	0.362695	n/a:myosin-Id
tetur22g00010	1095	0.392122	0.685099	0.805008	Up	0.235254	n/a:5-hydroxytryptamine receptor 2A
tetur28g00570	1269	57.5479	56.3849	-0.0294544	Down	0.0999935	n/a:integrator complex subunit 12
tetur09g03200	394	0.634031	1.03761	0.710642	Up	0.268899	n/a:Hypothetical protein
tetur31g01950	867	19.6223	19.7985	0.0129007	Up	0.0550905	n/a:mismatch repair protein pms1 homologue, putative
tetur02g08450	680	4.2764	3.88426	-0.138757	Down	0.159691	n/a:COMM domain-containing protein 4
tetur11g02480	2487	0.904104	1.01686	0.16956	Up	0.100415	n/a:PREDICTED: similar to sodium-dependent phosphate transporter
tetur32g01260	348	0.485013	1.53074	1.65813	Up	0.47823	n/a:Hypothetical protein
tetur05g08320	796	1.08503	2.58826	1.25424	Up	0.534586	n/a:Hypothetical protein
tetur02g13250	820	23.4503	22.9671	-0.0300408	Down	0.0910064	n/a:prefoldin subunit 3
tetur437g00010	657	493.709	288.241	-0.776385	Down	0.791902	n/a:Hypothetical protein
tetur18g01380	2421	8.6512	8.51014	-0.0237182	Down	0.0626176	n/a:T-cell immunomodulatory protein
tetur11g01500	3520	63.5301	46.6272	-0.446268	Down	0.629842	TuCCE-29:Carboxyl/cholinesterase
tetur04g06270	3897	9.84325	9.79598	-0.00694564	Down	0.0457141	n/a:sterol regulatory element-binding protein cleavage-activating protein
tetur08g07700	306	131.278	129.175	-0.0232928	Down	0.0817273	n/a:Hypothetical protein
tetur02g03060	2886	2.29901	2.12902	-0.110826	Down	0.104471	n/a:Hypothetical protein
tetur30g01730	780	75.1252	81.6944	0.120941	Up	0.274512	-
tetur10g00970	2614	16.7515	17.2004	0.0381476	Up	0.101908	n/a:CG12717-PA
tetur12g00560	720	19.5592	21.5182	0.137713	Up	0.267828	n/a:putative oxidoreductase protein
tetur29g00870	1184	30.5363	26.2907	-0.21597	Down	0.39222	n/a:3-oxoacyl-acyl-carrier-protein reductase
tetur23g01000	2389	3.67243	3.31442	-0.147979	Down	0.158134	n/a:neogenin
tetur09g01530	1713	49.8822	48.4449	-0.0421803	Down	0.119201	Cyt-b5:Cytochrome b5
tetur27g01560	221	0.13511	1.29984	3.26612	Up	0.526247	n/a:Hypothetical protein
tetur03g06920	1428	49.8308	51.8012	0.0559463	Up	0.15768	-
tetur16g04036	2973	1.31319	1.3525	0.0425421	Up	0.0538252	n/a:hypothetical protein
tetur09g01630	1250	15.0683	18.2092	0.273147	Up	0.419311	n/a:Zinc finger, C2H2-type
tetur02g06420	210	0.92466	1.47071	0.669518	Up	0.307605	n/a:Hypothetical protein
tetur27g01070	207	2.2041	2.4729	0.166017	Up	0.147168	n/a:Hypothetical protein
tetur04g02890	3855	4.736	4.16909	-0.183938	Down	0.203751	DSCAM16:Down Syndrome Cell Adhesion Molecule homologue
tetur10g03490	1528	11.3775	12.3936	0.123412	Up	0.210012	-
tetur05g09030	1134	23.7615	19.1489	-0.311364	Down	0.475018	-
tetur01g03620	558	14.7209	15.8081	0.102803	Up	0.194666	n/a:PREDICTED: similar to CG30264 CG30264-PA
tetur28g01200	3436	18.5933	19.6448	0.0793646	Up	0.171241	n/a:28S ribosomal protein S30, mitochondrial
tetur10g02410	942	359.116	293.877	-0.28924	Down	0.521478	n/a:lambda-crystallin homolog
tetur09g03620	581	12711.8	9824.66	-0.371683	Down	0.603173	TuCPI-3:Cystatin
tetur17g01340	222	32.6637	37.5665	0.201757	Up	0.375803	n/a:Hypothetical protein
tetur14g03380	1542	5.42526	5.20015	-0.0611418	Down	0.0985984	n/a:AAA family ATPase, CDC48 subfamily
tetur28g00120	1357	12.1677	11.5851	-0.0707976	Down	0.139835	MevPPD:Diphosphomevalonate decarboxylase
tetur05g07330	741	103.196	87.6398	-0.235725	Down	0.452826	n/a:Histone-fold
tetur01g02710	2075	24.0225	25.0557	0.0607495	Up	0.146032	n/a:biorientation of chromosomes in cell division protein 1
tetur13g03830	216	2.8988	4.97661	0.779708	Up	0.547077	n/a:Hypothetical protein
tetur02g10840	321	0.141475	0.88976	2.65287	Up	0.430374	n/a:PREDICTED: hypothetical protein
tetur22g00620	1307	36.9216	31.8861	-0.211542	Down	0.388294	n/a:GTP-binding protein
tetur12g00480	786	0.198748	0.386072	0.957932	Up	0.193336	odd:Protein odd-skipped
tetur29g01070	402	211.054	304.853	0.530498	Up	0.699987	n/a:unnamed protein product
[truncated: 13,413 more rows]
