# Supplementary material for: Silencing Chitinase Genes Increases Susceptibility of Tetranychus cinnabarinus (Boisduval) to Scopoletin
Source: Biomed Res Int. 2017 Dec 31;2017:9579736. doi: 10.1155/2017/9579736 (PMC5804380; doi:10.1155/2017/9579736)
Supplement: Supplementary Materials — Table S1. The differentially expressed genes between scopoletin- and solvent-treated mites at 24 h after treatment in RNA-seq. Table S2. The differentially expressed genes between scopoletin- and solvent-treated mites at 48 h after treatment in RNA-seq. Table S3. Primers used for cloning, qPCR, and RNAi. Table S4. Sequences and relevant information for phylogenetic analysis of TcCHITs. Figure S1. Chemical structure of scopoletin (A) and diflubenzuron (DFB) (B). Figure S2. A picture of leaf-disc mediated dsRNA feeding. [file 9579736.f1.zip › Table S4.xlsx]

## Sheet: phylogenetic 
Sequences and relevant information for phylogenetic analysis of TcCHITs
Genes	GenBank No. or Gene ID.	Species
TcCHIT1	KT956964	Tetranychus cinnabarinus
TcCHIT2	KT956965	Tetranychus cinnabarinus
TcCHIT3	KT956966	Tetranychus cinnabarinus
TcCHIT4	KT956967	Tetranychus cinnabarinus
TcCHIT5	KT956968	Tetranychus cinnabarinus
TcCHIT6	KT956969	Tetranychus cinnabarinus
TcCHIT7	KY084261	Tetranychus cinnabarinus
TcCHIT8	KY084262	Tetranychus cinnabarinus
TcCHIT9	KY084263	Tetranychus cinnabarinus
TcCHIT10	KY084264	Tetranychus cinnabarinus
TcCHIT11	KY084265	Tetranychus cinnabarinus
TcCHIT12	KY084266	Tetranychus cinnabarinus
TuCHIT1	tetur01g11910	Tetranychus urticae
TuCHIT2	tetur02g08940	Tetranychus urticae
TuCHIT3	tetur03g04960	Tetranychus urticae
TuCHIT4	tetur17g02930	Tetranychus urticae
TuCHIT5	tetur14g03830	Tetranychus urticae
TuCHIT6	tetur14g03950	Tetranychus urticae
TuCHIT7	tetur14g04000	Tetranychus urticae
TuCHIT8	tetur14g03990	Tetranychus urticae
TuCHIT9	tetur14g03940	Tetranychus urticae
TuCHIT10	tetur19g03220	Tetranychus urticae
TuCHIT11	tetur08g05470	Tetranychus urticae
TuCHIT12	tetur11g03440	Tetranychus urticae
DmCHT1	NP_609190	Drosophila melanogaster
DmCHT2	NP_477298.2	Drosophila melanogaster
DmCHT4	NP_524962.2	Drosophila melanogaster
DmCHT5	NP_650314.1	Drosophila melanogaster
DmCHT6	NP_572598.2	Drosophila melanogaster
DmCHT7	NP_647768.3	Drosophila melanogaster
DmCHT8	NP_611542.2	Drosophila melanogaster
DmCHT9	NP_611543.3	Drosophila melanogaster
DmCHT10	NP_001036422.1	Drosophila melanogaster
DmCHT11	NP_572361.1	Drosophila melanogaster
DmCHT12	NP_726022.1	Drosophila melanogaster
DmDGF1	AAC99417.1	Drosophila melanogaster
DmDGF2	AAC99418.1	Drosophila melanogaster
DmDGF3	AAC99419.1	Drosophila melanogaster
DmIDGF4	NP_727374	Drosophila melanogaster
DmIDGF5	NP_611321	Drosophila melanogaster
DmIDGF6	NP_477081	Drosophila melanogaster
AgCHIT2	XP_315650	Anopheles gambiae
AgCHIT4	XP_315351	Anopheles gambiae
AgCHIT5	HQ456129	Anopheles gambiae
AgCHIT7	XP_308858	Anopheles gambiae
AgCHIT8	XP_316448	Anopheles gambiae
AgCHIT9	XP_307732	Anopheles gambiae
AgCHIT10	XP_001238192	Anopheles gambiae
AgCHIT11	XP_310662	Anopheles gambiae
AgCHIT13	XP_314312	Anopheles gambiae
AgCHIT16	XP_319801	Anopheles gambiae
AgCHIT23	XP_001688641	Anopheles gambiae
AgCHIT24	XP_316256	Anopheles gambiae
AgIDGF2	XP_001237925	Anopheles gambiae
AgIDGF4	XP_317398	Anopheles gambiae
